# Supplementary material for: Genomic characterization of Klebsiella pneumoniae carbapenemase-producing Klebsiella pneumoniae (KPC-Kp) strains circulating in three university hospitals in Northern Italy over three years
Source: Antimicrob Resist Infect Control. 2024 Jul 3;13:70. doi: 10.1186/s13756-024-01429-x (PMC11223429; doi:10.1186/s13756-024-01429-x)
Supplement: Supplementary file 2 — Additional file 2: Supplementary material 1. SNPs identified among strains of the predominant STs. [file 13756_2024_1429_MOESM2_ESM.xlsx]

## Sheet: ST307
#CHROM	POS	REF	ALT	03_I	04_I	05_I	07_I	08_I	09_I	10_I	14_I	18_I	20_I	27_I	29_I	45_I	02_II	03_II	04_II	05_II	06_II	09_II	11_II	12_II	13_II	14_II	15_II	21_II	22_II	27_II	32_II	43_II	44_II	46_II	47_II	48_II	49_II	50_II	LOCUS_TAG	GENE	PRODUCT	EFFECT
CP086467.1	5812	G	A	0	0	0	0	0	0	0	0	0	0	0	0	0	0	0	0	0	0	0	1	0	0	0	0	0	0	0	0	0	0	0	0	0	0	0	LNN43_00020	gyrB	DNA topoisomerase (ATP-hydrolyzing) subunit B	synonymous_variant c.2055G>A p.Pro685Pro
CP086467.1	7718	C	T	0	0	0	0	0	0	0	0	0	0	0	0	0	0	0	0	0	0	0	0	0	0	0	0	0	0	0	0	0	0	0	1	0	0	0	LNN43_00030	LNN43_00030	hypothetical protein	missense_variant c.383C>T p.Pro128Leu
CP086467.1	13935	C	T	0	0	0	0	0	0	0	0	0	0	0	0	0	0	0	1	0	0	0	0	0	0	0	0	0	0	0	0	0	0	0	0	0	0	0	LNN43_00060	LNN43_00060	MFS transporter	missense_variant c.670C>T p.Arg224Cys
CP086467.1	14286	A	T	0	0	0	0	0	0	0	0	0	0	0	0	0	0	0	0	0	0	0	0	0	0	0	0	1	1	0	1	0	0	0	0	0	0	0	LNN43_00060	LNN43_00060	MFS transporter	missense_variant c.1021A>T p.Thr341Ser
CP086467.1	22296	T	G	0	0	0	0	0	0	0	0	0	0	0	0	0	0	0	0	0	0	0	0	0	0	1	0	0	0	0	0	0	0	0	0	0	0	0	LNN43_00100	LNN43_00100	alpha-glucoside-specific PTS transporter subunit IIBC	missense_variant c.1073T>G p.Val358Gly
CP086467.1	22297	A	T	0	0	0	0	0	0	0	0	0	0	0	0	0	0	0	0	0	0	0	0	0	0	1	0	0	0	0	0	0	0	0	0	0	0	0	LNN43_00100	LNN43_00100	alpha-glucoside-specific PTS transporter subunit IIBC	synonymous_variant c.1074A>T p.Val358Val
CP086467.1	25008	C	T	0	0	0	0	0	0	0	0	0	0	0	0	0	0	0	0	0	0	0	0	0	0	0	0	0	0	0	0	0	1	0	0	0	0	0				intergenic
CP086467.1	41869	T	A	0	0	0	0	0	0	0	0	0	0	0	0	0	1	1	1	1	1	1	0	1	1	1	1	0	0	1	0	0	1	1	1	1	1	0				intergenic
CP086467.1	50676	C	T	0	0	0	0	0	0	0	0	0	0	0	0	0	0	0	0	0	0	0	0	0	0	0	0	1	1	0	1	0	0	0	0	0	0	0	LNN43_00260	LNN43_00260	carbohydrate porin	missense_variant c.751G>A p.Ala251Thr
CP086467.1	51831	C	T	0	0	0	0	0	0	0	0	0	0	0	0	0	0	0	0	0	0	0	1	0	0	0	0	0	0	0	0	0	0	0	0	0	0	0	LNN43_00265	LNN43_00265	PTS lactose/cellobiose transporter subunit IIA	missense_variant c.43G>A p.Ala15Thr
CP086467.1	54997	G	T	0	0	0	0	0	0	0	0	0	0	0	0	0	0	0	0	0	0	0	1	0	0	0	0	0	0	0	0	0	0	0	0	0	0	0				intergenic
CP086467.1	55086	C	T	0	0	0	0	0	0	0	0	0	0	0	0	0	0	0	0	0	0	0	1	0	0	0	0	0	0	0	0	0	0	0	0	0	0	0	LNN43_00285	LNN43_00285	aromatic acid/H+ symport family MFS transporter	synonymous_variant c.21C>T p.Val7Val
CP086467.1	73227	C	A	0	0	0	1	0	1	1	1	0	0	0	0	1	0	0	0	0	0	0	0	0	0	0	0	0	0	0	0	1	0	0	0	0	0	1	LNN43_00355	eefA	multidrug efflux RND transporter periplasmic adaptor subunit EefA	missense_variant c.25G>T p.Ala9Ser
CP086467.1	87489	G	A	0	0	0	0	0	0	0	0	0	0	0	0	0	1	0	1	0	1	1	0	1	1	1	1	0	0	1	0	0	1	1	0	1	1	0	LNN43_00450	LNN43_00450	zinc-binding alcohol dehydrogenase family protein	synonymous_variant c.730C>T p.Leu244Leu
CP086467.1	95178	G	A	0	0	1	1	0	1	1	1	1	1	1	1	1	1	1	1	1	1	1	0	1	1	1	1	0	0	1	0	1	1	1	1	1	1	1	LNN43_00480	LNN43_00480	glycoside hydrolase	synonymous_variant c.348C>T p.Ala116Ala
CP086467.1	103908	G	A	0	0	0	1	0	0	0	1	0	0	0	0	1	0	0	0	0	0	0	0	0	0	0	0	0	0	0	0	1	0	0	0	0	0	0	LNN43_00510	LNN43_00510	aquaporin	synonymous_variant c.669C>T p.Ala223Ala
CP086467.1	108283	G	A	0	0	0	0	0	0	0	0	0	0	0	0	0	0	0	0	0	0	0	1	0	0	0	0	0	0	0	0	0	0	0	0	0	0	0	LNN43_00530	LNN43_00530	anion permease	missense_variant c.881G>A p.Gly294Glu
CP086467.1	108490	C	T	0	0	0	0	0	0	0	0	0	0	0	0	0	0	0	0	0	0	0	1	0	0	0	0	0	0	0	0	0	0	0	0	0	0	0	LNN43_00530	LNN43_00530	anion permease	missense_variant c.1088C>T p.Ala363Val
CP086467.1	114999	A	G	1	1	1	1	1	1	1	1	1	1	1	1	1	1	1	1	1	1	1	1	1	1	1	1	1	1	1	1	1	1	1	1	1	1	1	LNN43_00565	trmH	tRNA (guanosine(18)-2'-O)-methyltransferase TrmH	synonymous_variant c.555T>C p.Arg185Arg
CP086467.1	116498	G	A	0	0	0	0	0	0	0	0	0	0	0	0	0	0	0	0	0	0	0	0	1	0	0	0	0	0	0	0	0	0	0	0	0	0	0	LNN43_00570	spoT	bifunctional GTP diphosphokinase/guanosine-3',5'-bis pyrophosphate 3'-pyrophosphohydrolase	missense_variant c.1181C>T p.Pro394Leu
CP086467.1	122484	T	C	1	1	1	1	1	1	1	1	1	1	1	1	1	1	1	1	1	1	1	1	1	1	1	1	1	1	1	1	1	1	1	1	1	1	1	LNN43_00595	LNN43_00595	chloride channel protein	missense_variant c.1001T>C p.Leu334Pro
CP086467.1	123512	C	T	0	0	0	0	0	0	0	0	1	0	0	0	0	0	0	0	0	0	0	0	0	0	0	0	0	0	0	0	0	0	0	0	0	0	0	LNN43_00600	LNN43_00600	methylated-DNA--[protein]-cysteine S-methyltransferase	missense_variant c.337G>A p.Glu113Lys
CP086467.1	151515	C	T	0	0	0	0	0	1	0	0	0	0	0	0	0	0	0	0	0	0	0	0	0	0	0	0	0	0	0	0	0	0	0	0	0	0	1	LNN43_00785	LNN43_00785	glycosyltransferase	missense_variant c.847G>A p.Glu283Lys
CP086467.1	155321	A	G	0	0	0	1	0	1	1	1	0	0	0	0	1	0	0	0	0	0	0	0	0	0	0	0	0	0	0	0	1	0	0	0	0	0	1	LNN43_00800	rfaQ	putative lipopolysaccharide heptosyltransferase III	missense_variant c.368T>C p.Ile123Thr
CP086467.1	162249	A	C	1	1	0	0	1	0	0	0	0	0	0	0	0	0	0	0	0	0	0	1	0	0	0	0	1	1	0	1	0	0	0	0	0	0	0	LNN43_00835	rfaD	ADP-glyceromanno-heptose 6-epimerase	missense_variant c.686T>G p.Val229Gly
CP086467.1	163156	T	A	0	0	0	0	0	0	0	0	0	0	0	0	0	0	0	0	0	0	0	0	0	0	0	0	1	1	0	1	0	0	0	0	0	0	0	LNN43_00840	kbl	glycine C-acetyltransferase	synonymous_variant c.9T>A p.Gly3Gly
CP086467.1	164253	A	G	0	0	0	0	0	0	0	0	0	0	0	0	0	0	0	0	0	0	0	1	0	0	0	0	0	0	0	0	0	0	0	0	0	0	0	LNN43_00840	kbl	glycine C-acetyltransferase	missense_variant c.1106A>G p.Gln369Arg
CP086467.1	175696	G	A	0	0	0	0	0	0	0	0	0	0	1	0	0	0	0	0	0	0	0	0	0	0	0	0	0	0	0	0	0	0	0	0	0	0	0	LNN43_00905	lldR	transcriptional regulator LldR	missense_variant c.523C>T p.His175Tyr
CP086467.1	177996	G	T	0	0	0	0	0	0	0	0	0	0	0	0	0	1	1	1	1	1	1	0	1	1	1	1	0	0	1	0	0	1	1	1	1	1	0				intergenic
CP086467.1	177999	G	A	0	0	0	0	0	0	0	0	0	0	1	0	0	0	0	0	0	0	0	0	0	0	0	0	0	0	0	0	0	0	0	0	0	0	0				intergenic
CP086467.1	178333	T	G	0	0	0	0	0	0	0	0	0	0	0	0	0	0	0	0	0	1	0	0	0	0	0	0	0	0	0	0	0	0	0	0	0	0	0	LNN43_00915	LNN43_00915	YibL family ribosome-associated protein	missense_variant c.186A>C p.Lys62Asn
CP086467.1	183928	G	T	0	0	0	0	0	0	0	0	0	0	0	0	0	0	0	0	0	0	1	0	1	1	1	1	0	0	1	0	0	1	1	0	1	1	0	LNN43_00945	LNN43_00945	HlyD family secretion protein	missense_variant c.262G>T p.Gly88Cys
CP086467.1	185349	G	A	1	1	0	0	1	0	0	0	0	0	0	0	0	0	0	0	0	0	0	1	0	0	0	0	1	0	0	1	0	0	0	0	0	0	0	LNN43_00950	LNN43_00950	glutathione S-transferase	missense_variant c.440G>A p.Arg147His
CP086467.1	203704	A	G	0	0	0	0	0	0	0	0	0	0	0	0	0	0	0	0	0	0	0	0	0	0	0	0	0	0	0	0	0	0	0	1	0	0	0	LNN43_01025	LNN43_01025	YiaB family inner membrane protein	missense_variant c.343A>G p.Ser115Gly
CP086467.1	210771	A	T	0	0	0	0	0	0	0	0	0	0	0	0	0	0	0	0	0	0	0	0	0	0	0	0	1	0	0	1	0	0	0	0	0	0	0	LNN43_01055	LNN43_01055	ATP-binding cassette domain-containing protein	missense_variant c.1565A>T p.Lys522Met
CP086467.1	224361	C	G	1	1	1	1	1	1	1	1	1	1	1	1	1	1	1	1	1	1	1	1	1	1	1	1	1	1	1	1	1	1	1	1	1	1	1	LNN43_01125	LNN43_01125	autotransporter outer membrane beta-barrel domain-containing protein	synonymous_variant c.186C>G p.Pro62Pro
CP086467.1	226957	G	A	0	0	0	0	0	0	0	0	0	0	0	0	0	1	0	1	0	1	1	0	1	1	1	1	0	0	1	0	0	1	1	0	1	1	0	LNN43_01135	eptB	kdo(2)-lipid A phosphoethanolamine 7''-transferase	missense_variant c.511G>A p.Val171Ile
CP086467.1	228218	G	T	0	0	0	0	0	0	0	0	0	0	0	0	0	1	0	1	0	0	0	0	0	0	0	0	0	0	0	0	0	0	0	0	0	0	0				intergenic
CP086467.1	237458	C	T	1	1	0	0	0	0	0	0	0	0	0	0	0	0	0	0	0	0	0	0	0	0	0	0	0	0	0	0	0	0	0	0	0	0	0	LNN43_01190	bcsO	cellulose biosynthesis protein BcsO	missense_variant c.317C>T p.Ala106Val
CP086467.1	246503	G	C	0	0	0	0	0	0	0	0	0	0	0	0	0	0	0	0	0	0	0	1	0	0	0	0	0	0	0	0	0	0	0	0	0	0	0	LNN43_01210	LNN43_01210	BCSC C-terminal domain-containing protein	missense_variant c.3473G>C p.Ser1158Thr
CP086467.1	249944	A	G	0	0	0	0	0	0	0	0	0	0	0	0	0	0	0	0	0	0	0	0	0	0	0	0	1	1	0	1	0	0	0	0	0	0	0	LNN43_01225	bcsG	cellulose biosynthesis protein BcsG	missense_variant c.416T>C p.Val139Ala
CP086467.1	250109	A	T	0	0	0	0	0	0	0	0	0	1	0	1	0	0	0	0	0	0	0	0	0	0	0	0	0	0	0	0	0	0	0	0	0	0	0	LNN43_01225	bcsG	cellulose biosynthesis protein BcsG	missense_variant c.251T>A p.Leu84Gln
CP086467.1	257661	G	A	1	1	0	0	0	0	0	0	0	0	0	0	0	0	0	0	0	0	0	0	0	0	0	0	0	0	0	0	0	0	0	0	0	0	0	LNN43_01255	bcsB	cellulose biosynthesis cyclic di-GMP-binding regulatory protein BcsB	synonymous_variant c.1830G>A p.Pro610Pro
CP086467.1	284297	A	T	0	0	0	0	0	0	0	0	0	0	0	0	0	1	0	1	0	1	1	0	1	1	1	1	0	0	1	0	0	1	1	0	1	1	0				intergenic
CP086467.1	288777	T	G	0	0	0	0	0	0	0	0	0	0	0	0	0	0	0	0	0	0	0	0	0	0	0	0	0	0	0	0	0	0	0	0	0	1	0				intergenic
CP086467.1	301585	C	A	1	1	0	0	1	0	0	0	0	0	0	0	0	0	0	0	0	0	0	1	0	0	0	0	1	0	0	1	0	0	0	0	0	0	0				intergenic
CP086467.1	301586	T	C	1	1	0	0	1	0	0	0	0	0	0	0	0	0	0	0	0	0	0	1	0	0	0	0	1	0	0	1	0	0	0	0	0	0	0				intergenic
CP086467.1	316979	G	T	0	0	0	0	0	0	0	0	0	0	0	0	0	1	0	1	0	0	0	0	0	0	0	0	0	0	0	0	0	0	0	0	0	0	0	LNN43_01505	LNN43_01505	DUF1145 family protein	missense_variant c.167C>A p.Pro56Gln
CP086467.1	324434	T	G	0	0	1	0	0	0	0	0	0	0	0	0	0	0	0	0	0	0	0	0	0	0	0	0	0	0	0	0	0	0	0	0	0	0	0	LNN43_01540	LNN43_01540	4-aminobutyrate--2-oxoglutarate transaminase	missense_variant c.460T>G p.Tyr154Asp
CP086467.1	325186	C	A	0	0	1	0	0	0	0	0	0	0	0	0	0	0	0	0	0	0	0	0	0	0	0	0	0	0	0	0	0	0	0	0	0	0	0	LNN43_01540	LNN43_01540	4-aminobutyrate--2-oxoglutarate transaminase	synonymous_variant c.1212C>A p.Pro404Pro
CP086467.1	338340	A	C	0	0	0	0	0	0	0	0	0	0	0	0	0	0	0	0	0	0	0	0	0	0	0	0	1	0	0	1	0	0	0	0	0	0	0	LNN43_01605	ugpE	sn-glycerol-3-phosphate ABC transporter permease UgpE	missense_variant c.718A>C p.Thr240Pro
CP086467.1	356147	G	A	0	0	0	0	0	0	0	0	0	0	0	0	0	1	0	1	0	0	0	0	0	0	0	0	0	0	0	0	0	0	0	0	0	0	0	LNN43_01685	glgC	glucose-1-phosphate adenylyltransferase	missense_variant c.871G>A p.Ala291Thr
CP086467.1	366730	G	A	0	0	0	0	0	0	0	0	0	0	0	0	0	0	0	0	0	1	0	0	0	0	0	0	0	0	0	0	0	0	0	0	0	0	0	LNN43_01730	malT	HTH-type transcriptional regulator MalT	synonymous_variant c.1068C>T p.Phe356Phe
CP086467.1	366731	A	G	0	0	0	0	0	0	0	0	0	0	0	0	0	0	0	0	0	1	0	0	0	0	0	0	0	0	0	0	0	0	0	0	0	0	0	LNN43_01730	malT	HTH-type transcriptional regulator MalT	missense_variant c.1067T>C p.Phe356Ser
CP086467.1	374086	T	A	0	0	1	0	0	0	0	0	0	0	0	0	0	0	0	0	0	0	0	0	0	0	0	0	0	0	0	0	0	0	0	0	0	0	0	LNN43_01745	gntT	gluconate transporter	missense_variant c.250A>T p.Ile84Phe
CP086467.1	376800	T	G	0	0	0	1	0	0	0	0	0	0	0	0	0	0	0	0	0	0	0	0	0	0	0	0	0	0	0	0	0	0	0	0	0	0	0				intergenic
CP086467.1	376801	G	C	0	0	0	1	0	0	0	0	0	0	0	0	0	0	0	0	0	0	0	0	0	0	0	0	0	0	0	0	0	0	0	0	0	0	0				intergenic
CP086467.1	377150	A	C	0	0	1	0	0	0	0	0	0	0	0	0	0	0	0	0	0	0	0	0	0	0	0	0	0	0	0	0	0	0	0	0	0	0	0	LNN43_01765	LNN43_01765	DUF1471 domain-containing protein	missense_variant c.238A>C p.Thr80Pro
CP086467.1	377152	C	G	0	0	1	0	0	0	0	0	0	0	0	0	0	0	0	0	0	0	0	0	0	0	0	0	0	0	0	0	0	0	0	0	0	0	0	LNN43_01765	LNN43_01765	DUF1471 domain-containing protein	synonymous_variant c.240C>G p.Thr80Thr
CP086467.1	379021	T	G	1	1	1	1	1	1	1	1	1	1	1	1	1	1	1	1	1	1	1	1	1	1	1	1	1	1	1	1	1	1	1	1	1	1	1	LNN43_01775	feoB	Fe(2+) transporter permease subunit FeoB	missense_variant c.818A>C p.Glu273Ala
CP086467.1	384443	C	T	0	0	0	0	0	0	0	0	1	0	0	0	0	0	0	0	0	0	0	0	0	0	0	0	0	0	0	0	0	0	0	0	0	0	0	LNN43_01800	envZ	two-component system sensor histidine kinase EnvZ	missense_variant c.89C>T p.Thr30Ile
CP086467.1	385155	G	T	0	0	0	0	0	0	0	0	0	0	0	0	0	0	0	0	0	1	0	0	0	0	0	0	0	0	0	0	0	0	0	0	0	0	0	LNN43_01800	envZ	two-component system sensor histidine kinase EnvZ	synonymous_variant c.801G>T p.Ala267Ala
CP086467.1	387664	T	G	0	0	0	0	0	1	0	0	0	0	0	0	0	0	0	0	0	0	0	0	0	0	0	0	0	0	0	0	0	0	0	0	0	0	1				intergenic
CP086467.1	389816	T	A	0	0	0	0	0	1	0	0	0	0	0	0	0	0	0	0	0	0	0	0	0	0	0	0	0	0	0	0	0	0	0	0	0	0	1	LNN43_01825	LNN43_01825	intracellular growth attenuator family protein	stop_lost&splice_region_variant c.2130A>T p.Ter710Tyrext*?
CP086467.1	394193	T	A	0	0	0	0	0	0	0	0	0	0	0	0	0	0	0	0	0	0	0	0	0	0	0	0	0	0	0	0	0	0	0	0	1	0	0	LNN43_01835	mrcA	peptidoglycan glycosyltransferase/peptidoglycan DD-transpeptidase MrcA	missense_variant c.1246A>T p.Ser416Cys
CP086467.1	404581	C	T	0	0	0	0	0	0	0	0	0	0	1	0	0	0	0	0	0	0	0	0	0	0	0	0	0	0	0	0	0	0	0	0	0	0	0	LNN43_01895	trpS	tryptophan--tRNA ligase	stop_gained c.79C>T p.Gln27*
CP086467.1	409041	T	A	0	0	0	0	0	1	0	0	0	0	0	0	0	0	0	0	0	0	0	0	0	0	0	0	0	0	0	0	0	0	0	0	0	0	1	LNN43_01910	nirB	nitrite reductase large subunit NirB	missense_variant c.933A>T p.Glu311Asp
CP086467.1	418695	A	G	0	0	0	0	0	0	0	0	0	0	1	0	0	0	0	0	0	0	0	0	0	0	0	0	0	0	0	0	0	0	0	0	0	0	0	LNN43_01955	crp	cAMP-activated global transcriptional regulator CRP	missense_variant c.395T>C p.Val132Ala
CP086467.1	425607	G	T	0	0	0	0	0	1	0	0	0	0	0	0	0	0	0	0	0	0	0	0	0	0	0	0	0	0	0	0	0	0	0	0	0	0	1	LNN43_01990	kefB	glutathione-regulated potassium-efflux system protein KefB	stop_gained c.778G>T p.Glu260*
CP086467.1	431080	G	A	0	0	0	0	0	0	0	0	0	0	0	0	0	0	0	0	0	1	1	0	1	1	1	1	0	0	1	0	0	1	1	0	1	1	0	LNN43_02035	rpsL	30S ribosomal protein S12	missense_variant c.167G>A p.Arg56His
CP086467.1	446682	C	T	1	1	1	1	1	1	1	1	1	1	1	1	1	1	1	1	1	1	1	1	1	1	1	1	1	1	1	1	1	1	1	1	1	1	1	LNN43_02175	secY	preprotein translocase subunit SecY	synonymous_variant c.414C>T p.Gly138Gly
CP086467.1	448550	A	G	0	0	0	0	0	0	0	0	0	0	0	0	0	0	0	0	0	0	0	0	0	0	0	0	0	0	0	0	0	0	0	0	1	0	0	LNN43_02190	rpsK	30S ribosomal protein S11	missense_variant c.281A>G p.Glu94Gly
CP086467.1	461381	C	G	0	0	0	0	0	0	0	0	0	0	0	0	0	0	0	0	0	0	0	0	0	0	0	0	0	0	0	0	1	0	0	0	0	0	0				intergenic
CP086467.1	461382	A	C	0	0	0	0	0	0	0	0	0	0	0	0	0	0	0	0	0	0	0	0	0	0	0	0	0	0	0	0	1	0	0	0	0	0	0				intergenic
CP086467.1	466931	G	A	0	0	0	0	0	0	0	0	0	0	0	0	0	1	0	1	0	0	0	0	0	0	0	0	0	0	0	0	0	0	0	0	0	0	0	LNN43_02310	LNN43_02310	hypothetical protein	downstream_gene_variant c.*190C>T
CP086467.1	474590	C	T	0	0	0	0	0	0	0	0	0	1	0	1	0	0	0	0	0	0	0	0	0	0	0	0	0	0	0	0	0	0	0	0	0	0	0				intergenic
CP086467.1	479205	T	A	1	1	0	0	1	0	0	0	0	0	0	0	0	0	0	0	0	0	0	1	0	0	0	0	1	1	0	1	0	0	0	0	0	0	0	LNN43_02365	aroQ	type II 3-dehydroquinate dehydratase	missense_variant c.443A>T p.Gln148Leu
CP086467.1	488281	C	T	0	0	0	0	0	0	0	0	0	0	0	0	0	0	1	0	1	0	0	0	0	0	0	0	0	0	0	0	0	0	0	1	0	0	0	LNN43_02410	rng	ribonuclease G	synonymous_variant c.870C>T p.Gly290Gly
CP086467.1	494599	C	A	0	0	0	0	0	0	0	0	0	0	0	0	0	0	0	0	0	0	0	0	0	0	0	0	1	0	0	1	0	0	0	0	0	0	0	LNN43_02425	aaeR	HTH-type transcriptional activator AaeR	missense_variant c.620G>T p.Gly207Val
CP086467.1	501945	T	G	0	0	0	0	0	0	1	0	0	0	0	0	0	0	0	0	0	0	0	0	0	0	0	0	0	0	0	0	0	0	0	0	0	0	0	LNN43_02470	degS	outer membrane-stress sensor serine endopeptidase DegS	missense_variant c.950A>C p.Asp317Ala
CP086467.1	502318	T	G	0	0	0	0	0	0	0	0	0	0	0	0	0	0	0	0	0	0	1	0	0	0	0	0	0	0	0	0	0	0	0	0	0	0	0	LNN43_02470	degS	outer membrane-stress sensor serine endopeptidase DegS	missense_variant c.577A>C p.Ile193Leu
CP086467.1	509065	G	T	0	0	0	0	0	0	0	0	0	0	0	0	0	0	0	0	0	1	1	0	1	1	1	1	0	0	1	0	0	1	1	0	1	1	0	LNN43_02515	LNN43_02515	N-acetylmannosamine-6-phosphate 2-epimerase	missense_variant c.152G>T p.Arg51Leu
CP086467.1	523061	A	C	0	0	0	0	0	0	1	0	0	0	0	0	0	0	0	0	0	0	0	0	0	0	0	0	0	0	0	0	0	0	0	0	0	0	0	LNN43_02550	arcB	aerobic respiration two-component sensor histidine kinase ArcB	missense_variant c.1950A>C p.Glu650Asp
CP086467.1	538461	C	G	0	0	0	0	0	0	0	0	0	0	0	0	0	1	0	1	0	0	0	0	0	0	0	0	0	0	0	0	0	0	0	0	0	0	0				intergenic
CP086467.1	538579	C	A	0	0	0	0	1	0	0	0	0	0	0	0	0	0	0	0	0	0	0	0	0	0	0	0	0	0	0	0	0	0	0	0	0	0	0	LNN43_02660	ispB	octaprenyl diphosphate synthase	missense_variant c.955G>T p.Val319Phe
CP086467.1	554482	C	T	0	0	0	0	0	0	0	0	0	0	0	0	0	0	0	0	0	0	0	0	0	0	0	0	0	0	1	0	0	0	0	0	0	0	0	LNN43_02745	argG	argininosuccinate synthase	synonymous_variant c.135G>A p.Leu45Leu
CP086467.1	558842	G	A	0	0	0	0	0	0	0	0	0	0	0	0	0	1	0	1	0	0	0	0	0	0	0	0	0	0	0	0	0	0	0	0	0	0	0	LNN43_02765	infB	translation initiation factor IF-2	missense_variant c.1642G>A p.Asp548Asn
CP086467.1	560894	A	T	0	0	0	0	0	0	0	0	0	0	1	0	0	0	0	0	0	0	0	0	0	0	0	0	0	0	0	0	0	0	0	0	0	0	0	LNN43_02775	truB	tRNA pseudouridine(55) synthase TruB	missense_variant c.500A>T p.Glu167Val
CP086467.1	573441	C	T	0	0	0	0	1	0	0	0	0	0	0	0	0	0	0	0	0	0	0	0	0	0	0	0	0	0	0	0	0	0	0	0	0	0	0	LNN43_02840	LNN43_02840	YhbP family protein	synonymous_variant c.171C>T p.Thr57Thr
CP086467.1	591596	C	T	1	1	1	1	1	1	1	1	1	1	1	1	1	1	1	1	1	1	1	1	1	1	1	1	1	1	1	1	1	1	1	1	1	1	1				intergenic
CP086467.1	599963	A	G	0	0	0	1	0	1	1	1	0	0	0	0	1	0	0	0	0	0	0	0	0	0	0	0	0	0	0	0	1	0	0	0	0	0	1				intergenic
CP086467.1	618854	C	A	0	0	0	0	0	0	0	0	0	0	0	0	0	0	0	0	0	1	1	0	1	1	1	1	0	0	1	0	0	1	1	0	1	1	0	LNN43_03085	LNN43_03085	Gfo/Idh/MocA family oxidoreductase	missense_variant c.42G>T p.Lys14Asn
CP086467.1	623087	G	C	0	0	0	0	0	0	0	0	0	0	1	0	0	0	0	0	0	0	0	0	0	0	0	0	0	0	0	0	0	0	0	0	0	0	0	LNN43_03110	LNN43_03110	NADPH-dependent 2,4-dienoyl-CoA reductase	missense_variant c.1102C>G p.Pro368Ala
CP086467.1	623321	G	T	1	1	0	0	0	0	0	0	0	0	0	0	0	0	0	0	0	0	0	1	0	0	0	0	1	0	0	1	0	0	0	0	0	0	0	LNN43_03110	LNN43_03110	NADPH-dependent 2,4-dienoyl-CoA reductase	missense_variant c.868C>A p.Arg290Ser
CP086467.1	629756	T	C	0	0	0	1	0	0	0	0	0	0	0	0	0	0	0	0	0	0	0	0	0	0	0	0	0	0	0	0	0	0	0	0	0	0	0	LNN43_03135	LNN43_03135	autoinducer 2 import system permease LsrD	synonymous_variant c.40T>C p.Leu14Leu
CP086467.1	632103	T	C	0	0	1	0	0	0	0	0	0	0	0	0	0	0	0	0	0	0	0	0	0	0	0	0	0	0	0	0	0	0	0	0	0	0	0	LNN43_03145	lsrF	3-hydroxy-5-phosphonooxypentane-2,4-dione thiolase	missense_variant c.374T>C p.Val125Ala
CP086467.1	632141	G	A	0	0	0	1	0	0	0	0	0	0	0	0	0	0	0	0	0	0	0	0	0	0	0	0	0	0	0	0	0	0	0	0	0	0	0	LNN43_03145	lsrF	3-hydroxy-5-phosphonooxypentane-2,4-dione thiolase	missense_variant c.412G>A p.Val138Met
CP086467.1	633346	T	C	0	0	0	0	0	0	0	0	0	0	0	0	0	0	1	0	1	0	0	0	0	0	0	0	0	0	0	0	0	0	0	1	0	0	0	LNN43_03155	ygjG	putrescine aminotransferase	missense_variant c.991A>G p.Thr331Ala
CP086467.1	649110	G	A	0	0	0	0	0	0	0	0	0	0	0	0	1	0	0	0	0	0	0	0	0	0	0	0	0	0	0	0	0	0	0	0	0	0	0	LNN43_03225	LNN43_03225	propanediol/glycerol family dehydratase large subunit	synonymous_variant c.1278G>A p.Glu426Glu
CP086467.1	655787	C	A	0	0	0	0	0	0	0	0	0	0	0	0	0	0	0	0	0	1	0	0	0	0	0	0	0	0	0	0	0	0	0	0	0	0	0	LNN43_03265	LNN43_03265	transporter substrate-binding domain-containing protein	missense_variant c.2627G>T p.Gly876Val
CP086467.1	658120	G	T	0	0	0	0	0	0	0	0	0	0	0	0	0	1	0	1	0	0	0	0	0	0	0	0	0	0	0	0	0	0	0	0	0	0	0	LNN43_03265	LNN43_03265	transporter substrate-binding domain-containing protein	synonymous_variant c.294C>A p.Ile98Ile
CP086467.1	658832	C	T	0	0	0	0	0	0	0	0	0	0	0	0	0	0	0	0	0	0	0	1	0	0	0	0	1	0	0	1	0	0	0	0	0	0	0	LNN43_03270	evgA	acid-sensing system DNA-binding response regulator EvgA	synonymous_variant c.201G>A p.Leu67Leu
CP086467.1	660415	T	C	0	0	0	0	0	0	0	0	0	0	0	0	0	0	0	0	0	0	0	1	0	0	0	0	0	0	0	0	0	0	0	0	0	0	0				intergenic
CP086467.1	662308	C	G	0	0	0	0	0	0	0	0	0	0	0	0	0	0	0	0	0	0	1	0	1	1	1	1	0	0	1	0	0	1	1	0	1	1	0	LNN43_03295	rpoD	RNA polymerase sigma factor RpoD	synonymous_variant c.915G>C p.Leu305Leu
CP086467.1	668337	G	A	0	0	0	0	0	0	0	0	0	0	0	0	0	1	0	1	0	1	1	0	1	1	1	1	0	0	1	0	0	1	1	0	1	1	0	LNN43_03315	LNN43_03315	cytosine permease	missense_variant c.80C>T p.Thr27Ile
CP086467.1	668958	A	T	0	0	0	0	0	0	0	0	0	0	0	0	0	0	0	0	0	0	0	1	0	0	0	0	1	0	0	1	0	0	0	0	0	0	0	LNN43_03320	ureG	urease accessory protein UreG	missense_variant c.230T>A p.Ile77Asn
CP086467.1	683639	T	C	0	0	0	0	0	0	0	0	0	0	0	0	0	0	0	0	0	0	0	1	0	0	0	0	0	0	0	0	0	0	0	0	0	0	0	LNN43_03400	hldE	bifunctional D-glycero-beta-D-manno-heptose-7-phosphate kinase/D-glycero-beta-D-manno-heptose 1-phosphate adenylyltransferase HldE	missense_variant c.1229T>C p.Val410Ala
CP086467.1	685399	C	T	0	0	0	1	0	1	1	1	1	1	1	1	1	1	1	1	1	1	1	0	1	1	1	1	0	0	1	0	1	1	1	1	1	1	1	LNN43_03420	ribB	3,4-dihydroxy-2-butanone-4-phosphate synthase	synonymous_variant c.453C>T p.Gly151Gly
CP086467.1	692782	G	T	0	0	0	0	0	0	0	0	0	1	1	1	0	0	0	0	0	0	0	0	0	0	0	0	0	0	0	0	0	0	0	0	0	0	0	LNN43_03460	cpdA	3',5'-cyclic-AMP phosphodiesterase	missense_variant c.578G>T p.Trp193Leu
CP086467.1	692959	G	A	0	0	0	0	0	0	0	0	0	1	1	1	0	0	0	0	0	0	0	0	0	0	0	0	0	0	0	0	0	0	0	0	0	0	0	LNN43_03460	cpdA	3',5'-cyclic-AMP phosphodiesterase	missense_variant c.755G>A p.Gly252Glu
CP086467.1	740158	G	T	1	1	0	0	0	0	0	0	0	0	0	0	0	0	0	0	0	0	0	0	0	0	0	0	0	0	0	0	0	0	0	0	0	0	0	LNN43_03695	hemW	radical SAM family heme chaperone HemW	missense_variant c.635C>A p.Pro212Gln
CP086467.1	743576	A	G	1	1	1	1	1	1	1	1	1	1	1	1	1	1	1	1	1	1	1	1	1	1	1	1	1	1	1	1	1	1	1	1	1	1	1	LNN43_03720	LNN43_03720	type IV pilus twitching motility protein PilT	synonymous_variant c.594A>G p.Leu198Leu
CP086467.1	744828	A	T	0	0	0	0	0	0	0	0	0	0	0	0	0	0	0	0	0	0	0	0	0	0	0	0	0	0	0	0	0	0	0	0	0	0	1	LNN43_03725	csgD	transcriptional regulator CsgD	missense_variant c.517A>T p.Thr173Ser
CP086467.1	745674	C	A	0	0	0	0	0	0	0	0	0	0	0	0	0	0	0	0	0	0	0	0	0	0	0	0	1	1	0	1	0	0	0	0	0	0	0	LNN43_03735	LNN43_03735	YqgE/AlgH family protein	synonymous_variant c.324G>T p.Ser108Ser
CP086467.1	748745	A	G	0	0	0	0	0	1	0	0	0	0	0	0	0	0	0	0	0	0	0	0	0	0	0	0	0	0	0	0	0	0	0	0	0	0	1				intergenic
CP086467.1	759187	C	T	0	0	0	0	0	0	0	0	0	1	1	1	0	0	0	0	0	0	0	0	0	0	0	0	0	0	0	0	0	0	0	0	0	0	0	LNN43_03800	LNN43_03800	aromatic ring-hydroxylating dioxygenase subunit alpha	missense_variant c.523C>T p.His175Tyr
CP086467.1	763852	G	T	1	1	0	0	1	0	0	0	0	0	0	0	0	0	0	0	0	0	0	1	0	0	0	0	1	1	0	1	0	0	0	0	0	0	0	LNN43_03825	LNN43_03825	MFS transporter	missense_variant c.380G>T p.Arg127Leu
CP086467.1	769188	C	T	0	0	0	0	0	0	0	0	0	0	0	0	0	0	0	0	0	0	0	1	0	0	0	0	1	1	0	1	0	0	0	0	0	0	0	LNN43_03855	LNN43_03855	thiamine pyrophosphate-binding protein	missense_variant c.88C>T p.His30Tyr
CP086467.1	772301	T	G	0	0	0	0	1	0	0	0	0	0	0	0	0	0	0	0	0	0	0	0	0	0	0	0	0	0	0	0	0	0	0	0	0	0	0				intergenic
CP086467.1	787804	G	C	0	0	0	1	0	0	0	0	0	0	0	0	0	0	0	0	0	0	0	0	0	0	0	0	0	0	0	0	0	0	0	0	0	0	0	LNN43_03940	pepP	Xaa-Pro aminopeptidase	missense_variant c.391G>C p.Glu131Gln
CP086467.1	791052	G	A	0	0	0	0	0	0	0	0	0	0	0	0	0	0	0	0	0	0	0	0	0	0	0	1	0	0	0	0	0	0	0	0	0	0	0	LNN43_03950	ubiI	FAD-dependent 2-octaprenylphenol hydroxylase	synonymous_variant c.1137G>A p.Pro379Pro
CP086467.1	794738	T	C	1	1	1	1	1	1	1	1	1	1	1	1	1	1	1	1	1	1	1	1	1	1	1	1	1	1	1	1	1	1	1	1	1	1	1	LNN43_03965	gcvP	aminomethyl-transferring glycine dehydrogenase	synonymous_variant c.1483T>C p.Leu495Leu
CP086467.1	804720	G	C	0	0	0	0	0	0	0	0	0	0	0	0	0	1	0	1	0	0	0	0	0	0	0	0	0	0	0	0	0	0	0	0	0	0	0	LNN43_04015	ygfZ	tRNA-modifying protein YgfZ	missense_variant c.532C>G p.Arg178Gly
CP086467.1	826501	G	C	1	1	1	1	1	1	1	1	1	1	1	1	1	1	1	1	1	1	1	1	1	1	1	1	1	1	1	1	1	1	1	1	1	1	1	LNN43_04140	LNN43_04140	peptide MFS transporter	synonymous_variant c.753G>C p.Leu251Leu
CP086467.1	835221	G	T	0	0	1	0	0	0	0	0	0	0	0	0	0	0	0	0	0	0	0	0	0	0	0	0	0	0	0	0	0	0	0	0	0	0	0	LNN43_04185	LNN43_04185	fimbrial protein	missense_variant c.405C>A p.Ser135Arg
CP086467.1	835355	G	A	1	1	1	1	1	1	1	1	1	1	1	1	1	1	1	1	1	1	1	1	1	1	1	1	1	1	1	1	1	1	1	1	1	1	1	LNN43_04185	LNN43_04185	fimbrial protein	missense_variant c.271C>T p.Pro91Ser
CP086467.1	839221	C	T	0	0	0	1	0	0	0	0	0	0	0	0	0	0	0	0	0	0	0	0	0	0	0	0	0	0	0	0	0	0	0	0	0	0	0	LNN43_04200	LNN43_04200	fimbrial biogenesis usher protein	missense_variant c.86G>A p.Cys29Tyr
CP086467.1	841628	G	T	0	0	0	0	0	0	1	0	0	0	0	0	0	0	0	0	0	0	0	0	0	0	0	0	0	0	0	0	0	0	0	0	0	0	0				intergenic
CP086467.1	841658	G	T	0	0	0	0	0	0	0	0	1	0	0	0	0	0	0	0	0	0	0	0	0	0	0	0	0	0	0	0	0	0	0	0	0	0	0				intergenic
CP086467.1	848051	A	C	0	0	0	0	0	1	0	0	0	0	0	0	0	0	0	0	0	0	0	0	0	0	0	0	0	0	0	0	0	0	0	0	0	0	1				intergenic
CP086467.1	851830	C	T	0	0	1	0	0	0	0	0	0	0	0	0	0	0	0	0	0	0	0	0	0	0	0	0	0	0	0	0	0	0	0	0	0	0	0	LNN43_04260	mrkC	type 3 fimbria usher protein MrkC	stop_gained c.2293C>T p.Gln765*
CP086467.1	852339	G	T	0	0	0	0	0	0	0	0	1	0	0	0	0	0	0	0	0	0	0	0	0	0	0	0	0	0	0	0	0	0	0	0	0	0	0	LNN43_04265	mrkD	type 3 fimbria adhesin subunit MrkD	missense_variant c.325G>T p.Gly109Cys
CP086467.1	864160	T	G	0	0	0	0	0	1	0	0	0	0	0	0	0	0	0	0	0	0	0	0	0	0	0	0	0	0	0	0	0	0	0	0	0	0	1	LNN43_04325	kduD	2-dehydro-3-deoxy-D-gluconate 5-dehydrogenase KduD	missense_variant c.110T>G p.Ile37Ser
CP086467.1	890477	T	C	1	1	1	1	1	1	1	1	1	1	1	1	1	1	1	1	1	1	1	1	1	1	1	1	1	1	1	1	1	1	1	1	1	1	1				intergenic
CP086467.1	915517	C	T	0	0	0	0	0	0	0	0	0	0	0	0	0	0	0	0	0	0	0	1	0	0	0	0	0	0	0	0	0	0	0	0	0	0	0	LNN43_04540	amiC	N-acetylmuramoyl-L-alanine amidase AmiC	synonymous_variant c.546C>T p.Ala182Ala
CP086467.1	916002	G	T	0	0	0	0	0	0	0	0	0	0	0	0	0	0	0	0	0	0	0	0	0	0	0	0	1	1	0	1	0	0	0	0	0	0	0	LNN43_04540	amiC	N-acetylmuramoyl-L-alanine amidase AmiC	missense_variant c.1031G>T p.Gly344Val
CP086467.1	921553	G	T	0	0	0	0	0	0	0	0	0	0	0	0	0	1	0	1	0	1	1	0	1	1	1	1	0	0	1	0	0	1	1	0	1	1	0	LNN43_04575	LNN43_04575	SLBB domain-containing protein	missense_variant c.644C>A p.Pro215Gln
CP086467.1	934160	T	G	0	0	0	1	0	1	1	1	0	0	0	0	1	0	0	0	0	0	0	0	0	0	0	0	0	0	0	0	1	0	0	0	0	0	1				intergenic
CP086467.1	957168	A	T	1	1	1	1	1	1	1	1	1	1	1	1	1	1	1	1	1	1	1	1	1	1	1	1	1	1	1	1	1	1	1	1	1	1	1	LNN43_04785	LNN43_04785	hypothetical protein	missense_variant c.437T>A p.Val146Asp
CP086467.1	965851	T	C	0	0	0	1	0	0	0	0	0	0	0	0	0	0	0	0	0	0	0	0	0	0	0	0	0	0	0	0	0	0	0	0	0	0	0	LNN43_04820	LNN43_04820	hypothetical protein	missense_variant c.110A>G p.Tyr37Cys
CP086467.1	974549	T	A	0	0	0	0	0	0	0	0	0	0	0	0	0	0	0	0	0	0	0	0	0	0	0	0	1	0	0	1	0	0	0	0	0	0	0				intergenic
CP086467.1	985212	A	G	0	0	0	0	0	1	1	0	0	0	0	0	0	0	0	0	0	0	0	0	0	0	0	0	0	0	0	0	0	0	0	0	0	0	1	LNN43_04920	fucK	L-fuculokinase	synonymous_variant c.270T>C p.Asp90Asp
CP086467.1	986215	C	A	0	0	0	0	0	0	0	0	0	0	0	0	0	0	0	0	0	0	1	0	1	1	1	1	0	0	1	0	0	1	1	0	1	1	0	LNN43_04925	fucI	L-fucose isomerase	stop_gained c.1150G>T p.Glu384*
CP086467.1	989039	T	A	0	0	0	0	0	1	0	0	0	0	0	0	0	0	0	0	0	0	0	0	0	0	0	0	0	0	0	0	0	0	0	0	0	0	1				intergenic
CP086467.1	1011582	T	A	0	0	0	0	0	0	0	0	0	0	0	0	0	0	0	1	0	0	0	0	0	0	0	0	0	0	0	0	0	0	0	0	0	0	0				intergenic
CP086467.1	1015630	G	A	0	0	0	0	0	0	0	0	0	0	0	0	0	0	0	0	0	0	0	0	0	0	0	0	0	0	1	0	0	0	0	0	0	0	0	LNN43_05050	LNN43_05050	glucarate dehydratase family protein	missense_variant c.548G>A p.Ser183Asn
CP086467.1	1024621	C	A	1	1	0	0	0	0	0	0	0	0	0	0	0	0	0	0	0	0	0	0	0	0	0	0	0	0	0	0	0	0	0	0	0	0	0	LNN43_05075	relA	GTP diphosphokinase	synonymous_variant c.1278C>A p.Leu426Leu
CP086467.1	1030949	T	C	0	0	1	0	0	0	0	0	0	0	0	0	0	0	0	0	0	0	0	0	0	0	0	0	0	0	0	0	0	0	0	0	0	0	0	LNN43_05095	LNN43_05095	SDR family oxidoreductase	missense_variant c.7A>G p.Thr3Ala
CP086467.1	1059694	G	T	0	0	1	0	0	0	0	0	0	0	0	0	0	0	0	0	0	0	0	0	0	0	0	0	0	0	0	0	0	0	0	0	0	0	0	LNN43_05240	LNN43_05240	integrase	synonymous_variant c.1131G>T p.Arg377Arg
CP086467.1	1061318	T	C	0	0	0	1	0	1	1	1	1	1	1	1	1	1	1	1	1	1	1	0	1	1	1	1	0	0	1	0	1	1	1	1	1	1	1	LNN43_05250	LNN43_05250	hypothetical protein	missense_variant c.542T>C p.Ile181Thr
CP086467.1	1063475	G	A	0	0	0	0	0	0	0	0	0	0	0	0	0	0	0	0	0	0	0	0	0	0	0	0	1	1	0	1	0	0	0	0	0	0	0	LNN43_05260	LNN43_05260	hypothetical protein	synonymous_variant c.159G>A p.Lys53Lys
CP086467.1	1071596	C	T	0	0	0	0	0	0	0	0	1	0	0	0	0	0	0	0	0	0	0	0	0	0	0	0	0	0	0	0	0	0	0	0	0	0	0				intergenic
CP086467.1	1071632	C	T	0	0	0	1	0	0	0	1	0	0	0	0	1	0	0	0	0	0	0	0	0	0	0	0	0	0	0	0	1	0	0	0	0	0	0				intergenic
CP086467.1	1075681	G	A	0	0	0	0	0	0	0	0	0	0	0	0	0	1	0	1	0	0	0	0	0	0	0	0	0	0	0	0	0	0	0	0	0	0	0	LNN43_05315	LNN43_05315	hemin ABC transporter substrate-binding protein	missense_variant c.398C>T p.Ala133Val
CP086467.1	1079666	G	T	0	0	0	0	0	0	0	0	1	0	0	0	0	0	0	0	0	0	0	0	0	0	0	0	0	0	0	0	0	0	0	0	0	0	0				intergenic
CP086467.1	1085513	G	A	0	0	0	0	1	0	0	0	0	0	0	0	0	0	0	0	0	0	0	0	0	0	0	0	0	0	0	0	0	0	0	0	0	0	0	LNN43_05360	sitC	iron/manganese ABC transporter permease subunit SitC	synonymous_variant c.508C>T p.Leu170Leu
CP086467.1	1086090	C	T	0	0	0	0	0	0	0	1	0	0	0	0	0	0	0	0	0	0	0	0	0	0	0	0	0	0	0	0	0	0	0	0	0	0	0	LNN43_05365	LNN43_05365	manganese/iron ABC transporter ATP-binding protein	missense_variant c.749G>A p.Gly250Asp
CP086467.1	1088946	G	A	1	1	1	1	1	1	1	1	1	1	1	1	1	1	1	1	1	1	1	1	1	1	1	1	1	1	1	1	1	1	1	1	1	1	1				intergenic
CP086467.1	1098684	C	A	0	0	1	0	0	0	0	0	0	0	0	0	0	0	0	0	0	0	0	0	0	0	0	0	0	0	0	0	0	0	0	0	0	0	0	LNN43_05420	flhA	formate hydrogenlyase transcriptional activator FlhA	missense_variant c.2047G>T p.Gly683Cys
CP086467.1	1098899	A	G	0	0	0	0	0	0	0	0	1	0	0	0	0	0	0	0	0	0	0	0	0	0	0	0	0	0	0	0	0	0	0	0	0	0	0	LNN43_05420	flhA	formate hydrogenlyase transcriptional activator FlhA	missense_variant c.1832T>C p.Leu611Pro
CP086467.1	1100090	A	T	0	0	0	0	0	0	0	0	0	0	0	0	0	0	0	0	0	0	0	0	0	0	0	0	0	0	1	0	0	0	0	0	0	0	0	LNN43_05420	flhA	formate hydrogenlyase transcriptional activator FlhA	missense_variant c.641T>A p.Ile214Asn
CP086467.1	1107465	C	A	0	0	0	0	0	0	0	0	0	0	0	0	0	1	0	1	0	0	0	0	0	0	0	0	0	0	0	0	0	0	0	0	0	0	0	LNN43_05460	hycC	formate hydrogenlyase subunit 3	missense_variant c.1541C>A p.Pro514Gln
CP086467.1	1110680	A	T	0	0	0	0	0	0	0	0	0	0	0	0	0	0	0	0	0	0	0	0	0	0	0	0	1	1	0	1	0	0	0	0	0	0	0	LNN43_05475	LNN43_05475	formate hydrogenlyase complex iron-sulfur subunit	missense_variant c.268A>T p.Ile90Phe
CP086467.1	1114878	C	T	1	1	0	0	1	0	0	0	0	0	0	0	0	0	0	0	0	0	0	1	0	0	0	0	1	1	0	1	0	0	0	0	0	0	0	LNN43_05505	ascF	PTS cellobiose/arbutin/salicin transporter subunit IIBC	synonymous_variant c.1095G>A p.Ala365Ala
CP086467.1	1116131	G	T	0	0	0	1	0	1	1	1	0	0	0	0	1	0	0	0	0	0	0	0	0	0	0	0	0	0	0	0	1	0	0	0	0	0	1				intergenic
CP086467.1	1119213	C	G	0	0	1	0	0	0	0	0	0	0	0	0	0	0	0	0	0	0	0	0	0	0	0	0	0	0	0	0	0	0	0	0	0	0	0	LNN43_05520	hypF	carbamoyltransferase HypF	missense_variant c.1288C>G p.Leu430Val
CP086467.1	1119529	A	G	0	0	0	1	0	0	0	0	0	0	0	0	0	0	0	0	0	0	0	0	0	0	0	0	0	0	0	0	0	0	0	0	0	0	0	LNN43_05520	hypF	carbamoyltransferase HypF	missense_variant c.1604A>G p.Asp535Gly
CP086467.1	1119530	C	A	0	0	0	1	0	0	0	0	0	0	0	0	0	0	0	0	0	0	0	0	0	0	0	0	0	0	0	0	0	0	0	0	0	0	0	LNN43_05520	hypF	carbamoyltransferase HypF	missense_variant c.1605C>A p.Asp535Glu
CP086467.1	1122342	T	A	0	0	0	0	0	1	0	0	0	0	0	0	0	0	0	0	0	0	0	0	0	0	0	0	0	0	0	0	0	0	0	0	0	0	1	LNN43_05530	norW	NADH:flavorubredoxin reductase NorW	missense_variant c.59A>T p.Asn20Ile
CP086467.1	1133251	C	A	0	0	1	1	0	1	1	1	1	1	1	1	1	1	1	1	1	1	1	0	1	1	1	1	0	0	1	0	1	1	1	1	1	1	1	LNN43_05590	LNN43_05590	metal ABC transporter permease	missense_variant c.281C>A p.Pro94Gln
CP086467.1	1136895	C	T	0	0	0	0	0	0	0	0	0	1	0	1	0	0	0	0	0	0	0	0	0	0	0	0	0	0	0	0	0	0	0	0	0	0	0	LNN43_05610	recX	recombination regulator RecX	stop_gained c.322C>T p.Gln108*
CP086467.1	1153191	C	T	0	0	0	0	0	0	1	0	0	0	0	0	0	0	0	0	0	0	0	0	0	0	0	0	0	0	0	0	0	0	0	0	0	0	0	LNN43_05710	proX	glycine betaine/L-proline ABC transporter substrate-binding protein ProX	missense_variant c.892G>A p.Gly298Ser
CP086467.1	1155086	T	G	0	0	0	0	0	0	0	0	0	0	0	0	0	0	0	0	0	0	0	1	0	0	0	0	0	0	0	0	0	0	0	0	0	0	0	LNN43_05715	proW	glycine betaine/L-proline ABC transporter permease ProW	missense_variant c.143A>C p.Gln48Pro
CP086467.1	1163708	A	G	1	1	1	1	1	1	1	1	1	1	1	1	1	1	1	1	1	1	1	1	1	1	1	1	1	1	1	1	1	1	1	1	1	1	1	LNN43_05765	LNN43_05765	L-alanine exporter AlaE	missense_variant c.403T>C p.Cys135Arg
CP086467.1	1169791	G	A	0	0	0	0	0	0	0	0	0	1	0	1	0	0	0	0	0	0	0	0	0	0	0	0	0	0	0	0	0	0	0	0	0	0	0	LNN43_05805	LNN43_05805	sigma-54-dependent Fis family transcriptional regulator	missense_variant c.1205C>T p.Ala402Val
CP086467.1	1171655	G	A	0	0	1	1	0	1	1	1	1	1	1	1	1	1	1	1	1	1	1	0	1	1	1	1	0	0	1	0	1	1	1	1	1	1	1	LNN43_05810	LNN43_05810	aldehyde dehydrogenase	synonymous_variant c.396G>A p.Leu132Leu
CP086467.1	1177615	T	C	1	1	1	1	1	1	1	1	1	1	1	1	1	1	1	1	1	1	1	1	1	1	1	1	1	1	1	1	1	1	1	1	1	1	1	LNN43_05830	LNN43_05830	fimbrial protein	synonymous_variant c.96T>C p.Ile32Ile
CP086467.1	1181513	C	A	0	0	0	0	0	0	0	0	1	0	0	0	0	0	0	0	0	0	0	0	0	0	0	0	0	0	0	0	0	0	0	0	0	0	0	LNN43_05840	LNN43_05840	fimbrial biogenesis outer membrane usher protein	missense_variant c.683G>T p.Gly228Val
CP086467.1	1181955	C	A	0	0	0	0	0	0	0	0	0	0	0	0	0	0	0	0	0	0	0	0	0	0	0	0	1	1	0	1	0	0	0	0	0	0	0	LNN43_05840	LNN43_05840	fimbrial biogenesis outer membrane usher protein	missense_variant c.241G>T p.Gly81Trp
CP086467.1	1183676	T	C	0	0	1	0	0	0	0	0	0	0	0	0	0	0	0	0	0	0	0	0	0	0	0	0	0	0	0	0	0	0	0	0	0	0	0	LNN43_05855	LNN43_05855	LuxR C-terminal-related transcriptional regulator	missense_variant c.529A>G p.Ser177Gly
CP086467.1	1185949	T	C	0	0	1	0	0	0	0	0	0	0	0	0	0	0	0	0	0	0	0	0	0	0	0	0	0	0	0	0	0	0	0	0	0	0	0	LNN43_05865	LNN43_05865	transporter	missense_variant c.134A>G p.Gln45Arg
CP086467.1	1190757	C	T	0	0	0	0	0	0	1	0	0	0	0	0	0	0	0	0	0	0	0	0	0	0	0	0	0	0	0	0	0	0	0	0	0	0	0	LNN43_05890	LNN43_05890	ABC transporter substrate-binding protein	missense_variant c.358G>A p.Gly120Ser
CP086467.1	1193615	C	G	0	0	0	0	0	0	0	0	0	0	0	0	0	1	0	1	0	1	1	0	1	1	1	1	0	0	1	0	0	1	1	0	1	1	0	LNN43_05905	speB	agmatinase	synonymous_variant c.408G>C p.Leu136Leu
CP086467.1	1193774	C	A	0	0	1	1	0	1	1	1	1	1	1	1	1	1	1	1	1	1	1	0	1	1	1	1	0	0	1	0	1	1	1	1	1	1	1	LNN43_05905	speB	agmatinase	synonymous_variant c.249G>T p.Leu83Leu
CP086467.1	1195638	T	C	0	0	0	0	0	0	1	0	0	0	0	0	0	0	0	0	0	0	0	0	0	0	0	0	0	0	0	0	0	0	0	0	0	0	0	LNN43_05915	LNN43_05915	Rrf2 family transcriptional regulator	missense_variant c.176T>C p.Leu59Pro
CP086467.1	1195684	C	A	0	0	0	0	0	1	0	0	0	0	0	0	0	0	0	0	0	0	0	0	0	0	0	0	0	0	0	0	0	0	0	0	0	0	1	LNN43_05915	LNN43_05915	Rrf2 family transcriptional regulator	synonymous_variant c.222C>A p.Ile74Ile
CP086467.1	1199349	C	T	0	0	0	0	0	1	0	0	0	0	0	0	0	0	0	0	0	0	0	0	0	0	0	0	0	0	0	0	0	0	0	0	0	0	1	LNN43_05925	oqxA	multidrug efflux RND transporter periplasmic adaptor subunit OqxA	missense_variant c.1015G>A p.Asp339Asn
CP086467.1	1200815	G	A	0	0	0	0	0	0	1	0	0	0	0	0	0	0	0	0	0	0	0	0	0	0	0	0	0	0	0	0	0	0	0	0	0	0	0	LNN43_05930	LNN43_05930	helix-turn-helix domain-containing protein	missense_variant c.119G>A p.Arg40Gln
CP086467.1	1278893	G	T	0	0	0	0	0	0	0	0	0	0	0	0	0	0	0	0	0	0	0	0	0	0	1	0	0	0	1	0	0	0	1	0	0	1	0	LNN43_06395	LNN43_06395	RnfH family protein	missense_variant c.202G>T p.Asp68Tyr
CP086467.1	1280442	A	G	0	0	0	1	0	1	1	1	0	0	0	0	1	0	0	0	0	0	0	0	0	0	0	0	0	0	0	0	1	0	0	0	0	0	1	LNN43_06405	recN	DNA repair protein RecN	missense_variant c.758T>C p.Val253Ala
CP086467.1	1281283	A	T	0	0	0	0	0	1	0	0	0	0	0	0	0	0	0	0	0	0	0	0	0	0	0	0	0	0	0	0	0	0	0	0	0	0	1				intergenic
CP086467.1	1284664	C	T	0	0	0	1	0	0	0	0	0	0	0	0	0	0	0	0	0	0	0	0	0	0	0	0	0	0	0	0	0	0	0	0	0	0	0	LNN43_06425	LNN43_06425	inner membrane protein YpjD	missense_variant c.433G>A p.Ala145Thr
CP086467.1	1290028	G	A	1	1	0	0	0	0	0	0	0	0	0	0	0	0	0	0	0	0	0	0	0	0	0	0	0	0	0	0	0	0	0	0	0	0	0	LNN43_06460	LNN43_06460	PepSY domain-containing protein	missense_variant c.509G>A p.Gly170Glu
CP086467.1	1292426	C	T	0	0	0	0	0	1	0	0	0	0	0	0	0	0	0	0	0	0	0	0	0	0	0	0	0	0	0	0	0	0	0	0	0	0	1	LNN43_06470	dgcN	diguanylate cyclase DgcN	missense_variant c.193G>A p.Ala65Thr
CP086467.1	1293408	C	T	0	0	0	0	0	0	0	0	0	0	0	0	0	0	0	0	0	0	0	0	1	0	0	0	0	0	0	0	0	0	0	0	0	0	0				intergenic
CP086467.1	1303163	T	C	1	1	1	1	1	1	1	1	1	1	1	1	1	1	1	1	1	1	1	1	1	1	1	1	1	1	1	1	1	1	1	1	1	1	1	LNN43_06525	clpB	ATP-dependent chaperone ClpB	synonymous_variant c.1840T>C p.Leu614Leu
CP086467.1	1314820	C	A	1	1	0	0	0	0	0	0	0	0	0	0	0	0	0	0	0	0	0	0	0	0	0	0	0	0	0	0	0	0	0	0	0	0	0	LNN43_06565	pat	protein lysine acetyltransferase	missense_variant c.753G>T p.Met251Ile
CP086467.1	1317188	G	C	0	0	0	0	0	0	0	0	0	0	0	0	0	0	0	0	0	1	1	0	1	1	1	1	0	0	1	0	0	1	1	0	1	1	0	LNN43_06580	LNN43_06580	tRNA/rRNA methyltransferase	missense_variant c.185G>C p.Arg62Pro
CP086467.1	1340865	G	C	0	0	0	0	0	0	0	0	0	0	0	0	0	1	0	1	0	0	0	0	0	0	0	0	0	0	0	0	0	0	0	0	0	0	0	LNN43_06690	purL	phosphoribosylformylglycinamidine synthase	synonymous_variant c.3306G>C p.Ala1102Ala
CP086467.1	1341723	G	T	1	1	0	0	0	0	0	0	0	0	0	0	0	0	0	0	0	0	0	0	0	0	0	0	0	0	0	0	0	0	0	0	0	0	0				intergenic
CP086467.1	1347074	T	A	0	0	0	0	0	0	0	0	0	0	0	0	1	0	0	0	0	0	0	0	0	0	0	0	0	0	0	0	1	0	0	0	0	0	0	LNN43_06715	hmpA	NO-inducible flavohemoprotein	missense_variant c.94A>T p.Met32Leu
CP086467.1	1347909	G	C	0	0	0	0	0	0	0	0	0	0	0	0	0	1	0	1	0	1	1	0	1	1	1	1	0	0	1	0	0	1	1	0	1	1	0	LNN43_06720	LNN43_06720	serine hydroxymethyltransferase	synonymous_variant c.417G>C p.Leu139Leu
CP086467.1	1350361	A	T	0	0	0	0	0	0	0	0	0	0	0	0	0	0	0	0	0	0	0	0	0	0	0	0	1	1	0	1	0	0	0	0	0	0	0	LNN43_06730	LNN43_06730	ROK family transcriptional regulator	missense_variant c.134T>A p.Val45Glu
CP086467.1	1353263	T	A	0	0	0	0	0	1	0	0	0	0	0	0	0	0	0	0	0	0	0	0	0	0	0	0	0	0	0	0	0	0	0	0	0	0	1	LNN43_06735	LNN43_06735	DUF5107 domain-containing protein	missense_variant c.2657T>A p.Ile886Asn
CP086467.1	1371017	G	A	1	1	0	0	0	0	0	0	0	0	0	0	0	0	0	0	0	0	0	0	0	0	0	0	0	0	0	0	0	0	0	0	0	0	0	LNN43_06830	sseB	enhanced serine sensitivity protein SseB	missense_variant c.611G>A p.Gly204Asp
CP086467.1	1379274	G	A	0	0	0	1	0	0	0	0	0	0	0	0	0	0	0	0	0	0	0	0	0	0	0	0	0	0	0	0	0	0	0	0	0	0	0	LNN43_06850	pbpC	peptidoglycan glycosyltransferase PbpC	synonymous_variant c.957G>A p.Ser319Ser
CP086467.1	1379640	C	T	0	0	0	0	0	0	0	0	0	0	0	0	0	0	0	0	0	0	0	0	0	0	0	0	1	1	0	1	0	0	0	0	0	0	0	LNN43_06850	pbpC	peptidoglycan glycosyltransferase PbpC	synonymous_variant c.1323C>T p.Ala441Ala
CP086467.1	1385584	T	A	0	0	1	0	0	0	0	0	0	0	0	0	0	0	0	0	0	0	0	0	0	0	0	0	0	0	0	0	0	0	0	0	0	0	0	LNN43_06875	hisS	histidine--tRNA ligase	missense_variant c.314T>A p.Leu105Gln
CP086467.1	1395275	C	A	0	0	0	0	0	0	0	0	0	1	0	1	0	0	0	0	0	0	0	0	0	0	0	0	0	0	0	0	0	0	0	0	0	0	0	LNN43_06915	guaA	glutamine-hydrolyzing GMP synthase	missense_variant c.762C>A p.Asn254Lys
CP086467.1	1396509	C	T	0	0	1	0	0	0	0	0	0	0	0	0	0	0	0	0	0	0	0	0	0	0	0	0	0	0	0	0	0	0	0	0	0	0	0	LNN43_06920	LNN43_06920	tyrosine-type recombinase/integrase	missense_variant c.110C>T p.Ser37Phe
CP086467.1	1396584	G	C	0	0	1	0	0	0	0	0	0	0	0	0	0	0	0	0	0	0	0	0	0	0	0	0	0	0	0	0	0	0	0	0	0	0	0	LNN43_06920	LNN43_06920	tyrosine-type recombinase/integrase	missense_variant c.185G>C p.Gly62Ala
CP086467.1	1436648	G	A	1	1	1	1	1	1	1	1	1	1	1	1	1	1	1	1	1	1	1	1	1	1	1	1	1	1	1	1	1	1	1	1	1	1	1				intergenic
CP086467.1	1440037	G	A	1	1	0	0	0	0	0	0	0	0	0	0	0	0	0	0	0	0	0	0	0	0	0	0	0	0	0	0	0	0	0	0	0	0	0				intergenic
CP086467.1	1449211	G	C	0	0	0	0	0	1	0	0	0	0	0	0	0	0	0	0	0	0	0	0	0	0	0	0	0	0	0	0	0	0	0	0	0	0	1	LNN43_07130	maeB	NADP-dependent oxaloacetate-decarboxylating malate dehydrogenase	missense_variant c.1846G>C p.Ala616Pro
CP086467.1	1453117	C	G	0	0	0	0	0	0	0	0	0	0	0	0	0	0	0	0	0	1	1	0	1	1	1	1	0	0	1	0	0	1	1	0	1	1	0	LNN43_07155	pta	phosphate acetyltransferase	missense_variant c.967C>G p.Arg323Gly
CP086467.1	1472015	G	T	0	0	0	0	0	1	0	0	0	0	0	0	0	0	0	0	0	0	0	0	0	0	0	0	0	0	0	0	0	0	0	0	0	0	0	LNN43_07265	cysW	sulfate/thiosulfate ABC transporter permease CysW	missense_variant c.266G>T p.Trp89Leu
CP086467.1	1492691	A	G	0	0	0	0	0	1	0	0	0	0	0	0	0	0	0	0	0	0	0	0	0	0	0	0	0	0	0	0	0	0	0	0	0	0	1	LNN43_07395	LNN43_07395	EAL domain-containing protein	missense_variant c.833A>G p.Asn278Ser
CP086467.1	1513333	G	T	0	0	0	1	0	1	1	1	0	0	0	0	1	0	0	0	0	0	0	0	0	0	0	0	0	0	0	0	1	0	0	0	0	0	1	LNN43_07495	tssC	type VI secretion system contractile sheath large subunit	missense_variant c.524G>T p.Gly175Val
CP086467.1	1518504	T	A	0	0	0	0	0	0	0	0	0	0	0	0	0	0	0	0	1	0	0	0	0	0	0	0	0	0	0	0	0	0	0	0	0	0	0	LNN43_07515	hcp	type VI secretion system effector Hcp	missense_variant c.425T>A p.Ile142Asn
CP086467.1	1519798	C	G	0	0	0	0	0	0	0	0	0	0	0	0	0	0	0	0	0	0	0	0	0	0	0	0	0	0	0	0	0	0	0	0	0	1	0	LNN43_07525	vgrG	type VI secretion system tip protein VgrG	missense_variant c.807C>G p.Ser269Arg
CP086467.1	1522035	T	A	0	0	1	0	0	0	0	0	0	0	0	0	0	0	0	0	0	0	0	0	0	0	0	0	0	0	0	0	0	0	0	0	0	0	0	LNN43_07535	LNN43_07535	YbjP/YqhG family protein	missense_variant c.61T>A p.Ser21Thr
CP086467.1	1522036	C	T	0	0	1	0	0	0	0	0	0	0	0	0	0	0	0	0	0	0	0	0	0	0	0	0	0	0	0	0	0	0	0	0	0	0	0	LNN43_07535	LNN43_07535	YbjP/YqhG family protein	missense_variant c.62C>T p.Ser21Leu
CP086467.1	1535310	T	A	1	1	0	0	1	0	0	0	0	0	0	0	0	0	0	0	0	0	0	1	0	0	0	0	1	1	0	1	0	0	0	0	0	0	0	LNN43_07590	tssF	type VI secretion system baseplate subunit TssF	missense_variant c.689T>A p.Leu230Gln
CP086467.1	1535360	T	C	1	1	0	0	1	0	0	0	0	0	0	0	0	0	0	0	0	0	0	1	0	0	0	0	1	0	0	1	0	0	0	0	0	0	0	LNN43_07590	tssF	type VI secretion system baseplate subunit TssF	missense_variant c.739T>C p.Tyr247His
CP086467.1	1536944	C	T	0	0	0	0	0	0	1	0	0	0	0	0	0	0	0	0	0	0	0	0	0	0	0	0	0	0	0	0	0	0	0	0	0	0	0	LNN43_07595	tssG	type VI secretion system baseplate subunit TssG	missense_variant c.590C>T p.Ala197Val
CP086467.1	1539921	C	A	0	0	0	0	0	0	0	0	0	0	0	0	0	0	0	0	0	0	0	0	0	0	0	0	0	0	1	0	0	0	0	0	0	0	0	LNN43_07605	vgrG	type VI secretion system tip protein VgrG	synonymous_variant c.1920C>A p.Val640Val
CP086467.1	1540851	T	A	0	0	0	0	0	0	0	0	0	0	0	0	0	0	0	0	0	0	0	0	0	0	0	0	1	0	0	1	0	0	0	0	0	0	0	LNN43_07615	LNN43_07615	hypothetical protein	missense_variant c.35T>A p.Val12Glu
CP086467.1	1548664	A	T	0	0	0	0	0	0	0	0	0	0	0	0	0	0	0	0	0	0	0	0	0	0	0	0	1	1	0	1	0	0	0	0	0	0	0				intergenic
CP086467.1	1589395	C	T	0	0	0	0	0	0	0	0	1	0	0	0	0	0	0	0	0	0	0	0	0	0	0	0	0	0	0	0	0	0	0	0	0	0	0	LNN43_07910	LNN43_07910	formate/nitrite transporter family protein	stop_gained c.756G>A p.Trp252*
CP086467.1	1589914	C	A	0	0	0	0	0	0	0	0	0	0	0	0	0	1	1	1	1	1	1	0	1	1	1	1	0	0	1	0	0	1	1	1	1	1	0	LNN43_07910	LNN43_07910	formate/nitrite transporter family protein	synonymous_variant c.237G>T p.Ala79Ala
CP086467.1	1593989	A	G	1	1	1	1	1	1	1	1	1	1	1	1	1	1	1	1	1	1	1	1	1	1	1	1	1	1	1	1	1	1	1	1	1	1	1	LNN43_07930	fadI	acetyl-CoA C-acyltransferase FadI	missense_variant c.587A>G p.Glu196Gly
CP086467.1	1596977	G	T	0	0	0	0	0	0	0	0	0	0	0	0	0	1	0	1	0	0	0	0	0	0	0	0	0	0	0	0	0	0	0	0	0	0	0				intergenic
CP086467.1	1621150	C	T	0	0	0	0	0	0	0	0	0	0	0	0	0	0	0	0	0	1	0	0	0	0	0	0	0	0	0	0	0	0	0	0	0	0	0	LNN43_08065	LNN43_08065	histidine ABC transporter permease HisQ	synonymous_variant c.333C>T p.Thr111Thr
CP086467.1	1625823	C	T	0	0	0	0	0	0	0	0	0	0	0	0	0	0	0	0	0	0	0	0	0	0	0	0	1	0	0	1	0	0	0	0	0	0	0				intergenic
CP086467.1	1633963	G	T	0	0	0	0	0	0	0	1	0	0	0	0	0	0	0	0	0	0	0	0	0	0	0	0	0	0	0	0	0	0	0	0	0	0	0	LNN43_08145	LNN43_08145	SLC13 family permease	missense_variant c.440G>T p.Ser147Ile
CP086467.1	1634507	G	T	0	0	0	0	0	0	0	0	0	0	0	0	0	1	0	1	0	0	0	0	0	0	0	0	0	0	0	0	0	0	0	0	0	0	0	LNN43_08145	LNN43_08145	SLC13 family permease	missense_variant c.984G>T p.Glu328Asp
CP086467.1	1637042	C	T	0	0	1	1	0	1	1	1	1	1	1	1	1	1	1	1	1	1	1	0	1	1	1	1	0	0	1	0	1	1	1	1	1	1	1	LNN43_08155	alaA	alanine transaminase AlaA	synonymous_variant c.258G>A p.Gln86Gln
CP086467.1	1639879	C	T	0	0	0	1	0	0	0	0	0	0	0	0	0	0	0	0	0	0	0	0	0	0	0	0	0	0	0	0	0	0	0	0	0	0	0	LNN43_08165	nuoA	NADH-quinone oxidoreductase subunit NuoA	missense_variant c.130C>T p.Arg44Cys
CP086467.1	1642355	C	G	0	0	0	1	0	0	0	0	0	0	0	0	0	0	0	0	0	0	0	0	0	0	0	0	0	0	0	0	0	0	0	0	0	0	0	LNN43_08175	nuoC	NADH-quinone oxidoreductase subunit C/D	synonymous_variant c.1383C>G p.Gly461Gly
CP086467.1	1656009	G	T	0	0	0	0	0	0	0	0	0	0	0	0	0	0	0	0	0	0	0	0	0	0	0	0	0	0	0	0	0	0	0	0	0	0	1	LNN43_08235	LNN43_08235	GNAT family N-acetyltransferase	missense_variant c.203G>T p.Ser68Ile
CP086467.1	1664098	C	T	0	0	1	0	0	0	0	0	0	0	0	0	0	0	0	0	0	0	0	0	0	0	0	0	0	0	0	0	0	0	0	0	0	0	0	LNN43_08275	LNN43_08275	Rpn family recombination-promoting nuclease/putative transposase	synonymous_variant c.69C>T p.Ala23Ala
CP086467.1	1665909	C	T	1	1	0	0	0	0	0	0	0	0	0	0	0	0	0	0	0	0	0	0	0	0	0	0	0	0	0	0	0	0	0	0	0	0	0	LNN43_08285	LNN43_08285	nicotinamide mononucleotide deamidase-related protein YfaY	synonymous_variant c.19C>T p.Leu7Leu
CP086467.1	1670505	G	A	0	0	0	0	0	1	0	0	0	0	0	0	0	0	0	0	0	0	0	0	0	0	0	0	0	0	0	0	0	0	0	0	0	0	1	LNN43_08300	LNN43_08300	MFS transporter	synonymous_variant c.1170G>A p.Leu390Leu
CP086467.1	1675696	A	G	0	0	0	0	0	0	0	0	0	0	0	0	0	0	0	0	0	0	0	1	0	0	0	0	0	0	0	0	0	0	0	0	0	0	0				intergenic
CP086467.1	1676231	C	A	0	0	0	0	0	0	0	0	0	0	0	0	0	0	0	0	0	0	0	0	0	0	0	0	0	0	0	0	0	0	0	1	0	0	0	LNN43_08325	glpT	glycerol-3-phosphate transporter	stop_gained c.449C>A p.Ser150*
CP086467.1	1676300	C	A	0	0	0	0	0	0	0	0	1	0	0	0	0	0	0	0	0	0	0	0	0	0	0	0	0	0	0	0	0	0	0	0	0	0	0	LNN43_08325	glpT	glycerol-3-phosphate transporter	missense_variant c.518C>A p.Pro173Gln
CP086467.1	1676686	G	A	0	0	0	0	0	0	0	0	0	0	0	1	0	0	0	0	0	0	0	0	0	0	0	0	0	0	0	0	0	0	0	0	0	0	0	LNN43_08325	glpT	glycerol-3-phosphate transporter	missense_variant c.904G>A p.Gly302Arg
CP086467.1	1689424	G	A	0	0	0	0	0	1	0	0	0	0	0	0	0	0	0	0	0	0	0	0	0	0	0	0	0	0	0	0	0	0	0	0	0	0	0	LNN43_08365	rcsB	transcriptional regulator RcsB	missense_variant c.542C>T p.Thr181Ile
CP086467.1	1689526	C	A	0	0	0	0	0	1	0	0	0	0	0	0	0	0	0	0	0	0	0	0	0	0	0	0	0	0	0	0	0	0	0	0	0	0	1	LNN43_08365	rcsB	transcriptional regulator RcsB	missense_variant c.440G>T p.Gly147Val
CP086467.1	1689544	A	T	0	0	0	0	0	1	0	0	0	0	0	0	0	0	0	0	0	0	0	0	0	0	0	0	0	0	0	0	0	0	0	0	0	0	1	LNN43_08365	rcsB	transcriptional regulator RcsB	missense_variant c.422T>A p.Ile141Asn
CP086467.1	1689787	G	A	0	0	0	0	0	0	1	0	0	0	0	0	0	0	0	0	0	0	0	0	0	0	0	0	0	0	0	0	0	0	0	0	0	0	0	LNN43_08365	rcsB	transcriptional regulator RcsB	missense_variant c.179C>T p.Pro60Leu
CP086467.1	1692626	T	A	0	0	0	0	0	0	0	0	0	0	0	0	0	0	0	0	0	0	0	0	0	0	0	0	0	0	0	0	0	0	0	0	0	0	1	LNN43_08370	rcsD	phosphotransferase RcsD	stop_gained c.13A>T p.Lys5*
CP086467.1	1693328	A	T	0	0	0	0	0	0	0	0	0	0	0	0	0	0	0	0	0	0	0	0	0	0	0	0	0	0	0	0	0	0	0	1	0	0	0				intergenic
CP086467.1	1693822	G	A	0	0	0	0	0	0	0	0	0	0	0	0	1	0	0	0	0	0	0	0	0	0	0	0	0	0	0	0	1	0	0	0	0	0	0	LNN43_08375	ompK36	porin OmpK36	missense_variant c.413G>A p.Gly138Asp
CP086467.1	1693846	G	A	0	0	0	0	0	0	0	0	0	0	0	0	0	0	0	0	0	0	1	0	1	1	1	1	0	0	1	0	0	1	1	0	1	1	0	LNN43_08375	ompK36	porin OmpK36	missense_variant c.437G>A p.Arg146His
CP086467.1	1709539	C	T	0	0	0	0	0	0	0	0	1	0	0	0	0	0	0	0	0	0	0	0	0	0	0	0	0	0	0	0	0	0	0	0	0	0	0	LNN43_08445	LNN43_08445	DeoR/GlpR family DNA-binding transcription regulator	missense_variant c.518G>A p.Gly173Asp
CP086467.1	1744109	T	C	0	0	0	0	0	0	0	0	0	0	1	0	0	0	0	0	0	0	0	0	0	0	0	0	0	0	0	0	0	0	0	0	0	0	0				intergenic
CP086467.1	1751111	G	C	1	1	1	1	1	1	1	1	1	1	1	1	1	1	1	1	1	1	1	1	1	1	1	1	1	1	1	1	1	1	1	1	1	1	1	LNN43_08620	mglB	galactose/glucose ABC transporter substrate-binding protein MglB	missense_variant c.268G>C p.Val90Leu
CP086467.1	1759625	C	T	0	0	1	1	0	1	1	1	1	1	1	1	1	1	1	1	1	1	1	0	1	1	1	1	0	0	1	0	1	1	1	1	1	1	1	LNN43_08660	LNN43_08660	carbohydrate porin	missense_variant c.298C>T p.Arg100Cys
CP086467.1	1768081	G	A	0	0	0	0	0	0	0	0	1	0	0	0	0	0	0	0	0	0	0	0	0	0	0	0	0	0	0	0	0	0	0	0	0	0	0	LNN43_08690	LNN43_08690	YIP1 family protein	missense_variant c.518G>A p.Gly173Glu
CP086467.1	1769017	G	A	0	0	0	0	0	0	0	0	0	0	0	0	0	0	0	0	0	0	0	1	0	0	0	0	0	0	0	0	0	0	0	0	0	0	0	LNN43_08695	pbpG	D-alanyl-D-alanine endopeptidase	stop_gained c.678G>A p.Trp226*
CP086467.1	1773563	G	A	0	0	0	0	0	0	0	0	0	0	0	0	0	0	0	0	0	0	0	1	0	0	0	0	1	0	0	1	0	0	0	0	0	0	0	LNN43_08710	bglX	beta-glucosidase BglX	missense_variant c.1352G>A p.Gly451Asp
CP086467.1	1780374	C	T	0	0	0	1	0	0	0	0	0	0	0	0	0	0	0	0	0	0	0	0	0	0	0	0	0	0	0	0	0	0	0	0	0	0	0	LNN43_08740	LNN43_08740	sensor histidine kinase	synonymous_variant c.1668C>T p.Pro556Pro
CP086467.1	1798765	G	A	0	0	0	0	0	0	0	0	0	0	0	0	0	0	0	0	0	0	0	0	1	0	0	0	0	0	0	0	0	0	0	0	0	0	0	LNN43_08830	LNN43_08830	LacI family DNA-binding transcriptional regulator	missense_variant c.145G>A p.Gly49Ser
CP086467.1	1804859	G	T	1	1	1	1	1	1	1	1	1	1	1	1	1	1	1	1	1	1	1	1	1	1	1	1	1	1	1	1	1	1	1	1	1	1	1	LNN43_08850	dalT	D-arabinitol transporter	missense_variant c.1156G>T p.Val386Leu
CP086467.1	1804860	T	G	1	1	1	1	1	1	1	1	1	1	1	1	1	1	1	1	1	1	1	1	1	1	1	1	1	1	1	1	1	1	1	1	1	1	1	LNN43_08850	dalT	D-arabinitol transporter	missense_variant c.1157T>G p.Val386Gly
CP086467.1	1805824	C	A	0	0	0	1	0	0	0	0	0	0	0	0	0	0	0	0	0	0	0	0	0	0	0	0	0	0	0	0	0	0	0	0	0	0	0				intergenic
CP086467.1	1819058	C	A	0	0	0	0	0	0	0	0	0	0	0	0	0	1	0	1	0	1	1	0	1	1	1	1	0	0	1	0	0	1	1	0	1	1	0	LNN43_08910	LNN43_08910	MFS transporter	missense_variant c.53G>T p.Gly18Val
CP086467.1	1828342	C	A	0	0	0	0	0	0	0	0	0	0	0	0	0	0	0	0	0	1	1	0	1	1	1	1	0	0	1	0	0	1	1	0	1	1	0				intergenic
CP086467.1	1829449	T	A	0	0	0	0	0	1	0	0	0	0	0	0	0	0	0	0	0	0	0	0	0	0	0	0	0	0	0	0	0	0	0	0	0	0	1				intergenic
CP086467.1	1835303	C	A	0	0	0	1	0	0	0	0	0	0	0	0	0	0	0	0	0	0	0	0	0	0	0	0	0	0	0	0	0	0	0	0	0	0	0	LNN43_08965	udk	uridine kinase	stop_gained c.488C>A p.Ser163*
CP086467.1	1841864	C	T	0	0	0	0	0	1	0	0	0	0	0	0	0	0	0	0	0	0	0	0	0	0	0	0	0	0	0	0	0	0	0	0	0	0	0				intergenic
CP086467.1	1844743	G	T	0	0	0	0	0	0	0	0	0	0	0	0	0	0	0	0	0	1	1	0	1	1	1	1	0	0	1	0	0	1	1	0	1	1	0	LNN43_09000	LNN43_09000	capsule assembly Wzi family protein	missense_variant c.1180G>T p.Ala394Ser
CP086467.1	1845144	A	G	0	0	0	0	0	0	0	0	0	0	0	0	1	0	0	0	0	0	0	0	0	0	0	0	0	0	0	0	1	0	0	0	0	0	0				intergenic
CP086467.1	1849471	G	A	0	0	0	0	0	0	0	0	0	0	0	0	0	0	0	0	0	0	0	0	0	0	0	0	0	0	0	0	0	0	0	0	0	1	0	LNN43_09020	wbaP	undecaprenyl-phosphate galactose phosphotransferase WbaP	missense_variant c.484G>A p.Glu162Lys
CP086467.1	1853718	C	T	0	0	0	0	0	0	0	0	0	0	0	0	1	0	0	0	0	0	0	0	0	0	0	0	0	0	0	0	1	0	0	0	0	0	0	LNN43_09040	LNN43_09040	glycoside hydrolase family 43 protein	synonymous_variant c.289C>T p.Leu97Leu
CP086467.1	1854002	C	T	0	0	0	0	0	1	0	0	0	0	0	0	0	0	0	0	0	0	0	0	0	0	0	0	0	0	0	0	0	0	0	0	0	0	1	LNN43_09040	LNN43_09040	glycoside hydrolase family 43 protein	synonymous_variant c.573C>T p.Gly191Gly
CP086467.1	1856412	A	G	1	1	0	0	1	0	0	0	0	0	0	0	0	0	0	0	0	0	0	1	0	0	0	0	1	0	0	1	0	0	0	0	0	0	0	LNN43_09050	LNN43_09050	beta-1,6-N-acetylglucosaminyltransferase	synonymous_variant c.666A>G p.Glu222Glu
CP086467.1	1857454	T	A	0	0	1	0	0	0	0	0	0	0	0	0	0	0	0	0	0	0	0	0	0	0	0	0	0	0	0	0	0	0	0	0	0	0	0	LNN43_09055	LNN43_09055	glycosyltransferase	missense_variant c.795T>A p.Asn265Lys
CP086467.1	1857647	T	C	0	0	0	0	0	1	0	0	0	0	0	0	0	0	0	0	0	0	0	0	0	0	0	0	0	0	0	0	0	0	0	0	0	0	1	LNN43_09060	LNN43_09060	lipopolysaccharide biosynthesis protein	synonymous_variant c.159T>C p.Ile53Ile
CP086467.1	1857714	G	T	0	0	0	0	0	0	1	0	0	0	0	0	0	0	0	0	0	0	0	0	0	0	0	0	0	0	0	0	0	0	0	0	0	0	0	LNN43_09060	LNN43_09060	lipopolysaccharide biosynthesis protein	missense_variant c.226G>T p.Val76Leu
CP086467.1	1862725	T	A	0	0	0	0	0	0	0	0	0	0	0	0	0	1	0	1	0	0	0	0	0	0	0	0	0	0	0	0	0	0	0	0	0	0	0				intergenic
CP086467.1	1875135	T	A	0	0	0	0	0	1	0	0	0	0	0	0	0	0	0	0	0	0	0	0	0	0	0	0	0	0	0	0	0	0	0	0	0	0	1	LNN43_09125	LNN43_09125	glycosyltransferase family 2 protein	stop_gained c.241A>T p.Lys81*
CP086467.1	1879060	G	T	0	0	0	0	0	0	0	0	0	0	0	0	0	0	0	0	0	0	0	0	0	0	0	1	0	0	0	0	0	0	0	0	0	0	0	LNN43_09155	hisB	bifunctional histidinol-phosphatase/imidazoleglycerol-phosphate dehydratase HisB	missense_variant c.629C>A p.Thr210Asn
CP086467.1	1884525	A	G	0	0	0	0	0	0	0	0	0	0	0	0	0	0	0	0	0	0	0	0	0	0	0	0	1	1	0	1	0	0	0	0	0	0	0	LNN43_09185	LNN43_09185	LysR family transcriptional regulator	missense_variant c.304A>G p.Thr102Ala
CP086467.1	1899608	C	T	0	0	0	0	0	0	0	0	0	0	0	0	0	0	0	0	0	0	0	1	0	0	0	0	0	0	0	0	0	0	0	0	0	0	0	LNN43_09240	LNN43_09240	CDP-alcohol phosphatidyltransferase family protein	synonymous_variant c.588C>T p.Gly196Gly
CP086467.1	1900044	G	A	0	0	0	0	0	0	0	0	0	0	0	0	0	0	0	0	0	0	0	0	0	0	0	0	0	0	0	0	0	0	0	0	1	0	0	LNN43_09245	LNN43_09245	sulfurtransferase	synonymous_variant c.960C>T p.Ile320Ile
CP086467.1	1912039	C	T	0	0	0	0	0	0	0	0	1	0	0	0	0	0	0	0	0	0	0	0	0	0	0	0	0	0	0	0	0	0	0	0	0	0	0	LNN43_09300	astB	N-succinylarginine dihydrolase	missense_variant c.530C>T p.Ala177Val
CP086467.1	1914802	T	A	0	0	0	0	0	0	0	0	0	0	0	0	0	0	0	0	0	1	0	0	0	0	0	0	0	0	0	0	0	0	0	0	0	0	0	LNN43_09315	cho	excinuclease Cho	synonymous_variant c.789A>T p.Gly263Gly
CP086467.1	1914936	G	A	0	0	0	0	0	0	0	0	0	0	0	0	0	0	0	0	0	1	0	0	0	0	0	0	0	0	0	0	0	0	0	0	0	0	0	LNN43_09315	cho	excinuclease Cho	missense_variant c.655C>T p.Pro219Ser
CP086467.1	1916720	G	C	0	0	0	0	0	0	0	0	1	0	0	0	0	0	0	0	0	0	0	0	0	0	0	0	0	0	0	0	0	0	0	0	0	0	0				intergenic
CP086467.1	1925534	T	G	0	0	0	0	0	0	0	0	0	0	0	0	0	0	0	0	0	0	0	1	0	0	0	0	0	0	0	0	0	0	0	0	0	0	0				intergenic
CP086467.1	1931206	G	T	0	0	0	0	0	0	0	0	0	0	0	0	0	0	0	0	0	1	0	0	0	0	0	0	0	0	0	0	0	0	0	0	0	0	0	LNN43_09405	LNN43_09405	TonB-dependent siderophore receptor	missense_variant c.1544C>A p.Pro515Gln
CP086467.1	1932525	A	G	1	1	1	1	1	1	1	1	1	1	1	1	1	1	1	1	1	1	1	1	1	1	1	1	1	1	1	1	1	1	1	1	1	1	1	LNN43_09405	LNN43_09405	TonB-dependent siderophore receptor	synonymous_variant c.225T>C p.Thr75Thr
CP086467.1	1934343	C	T	1	1	0	0	0	0	0	0	0	0	0	0	0	0	0	0	0	0	0	0	0	0	0	0	0	0	0	0	0	0	0	0	0	0	0	LNN43_09415	LNN43_09415	envelope biogenesis factor ElyC	missense_variant c.37G>A p.Gly13Arg
CP086467.1	1950881	G	A	0	0	0	0	0	0	0	0	0	0	0	0	0	0	0	0	0	0	0	0	0	0	0	0	1	1	0	1	0	0	0	0	0	0	0	LNN43_09495	LNN43_09495	DMT family transporter	synonymous_variant c.145C>T p.Leu49Leu
CP086467.1	1958203	A	T	0	0	0	0	0	0	0	0	0	0	0	0	0	1	1	1	1	1	1	0	1	1	1	1	0	0	1	0	0	1	1	1	1	1	0	LNN43_09535	topA	type I DNA topoisomerase	missense_variant c.1573A>T p.Ile525Phe
CP086467.1	1960446	T	A	0	0	0	0	0	0	0	0	0	0	0	0	0	0	0	0	0	0	0	1	0	0	0	0	1	1	0	1	0	0	0	0	0	0	0	LNN43_09540	cysB	HTH-type transcriptional regulator CysB	missense_variant c.873T>A p.Phe291Leu
CP086467.1	1963907	G	A	0	0	0	0	0	0	0	0	0	1	1	1	0	1	1	1	1	1	1	0	1	1	1	1	0	0	1	0	0	1	1	1	1	1	0	LNN43_09550	acnA	aconitate hydratase AcnA	missense_variant c.2558G>A p.Arg853His
CP086467.1	1965491	C	A	0	0	0	0	0	1	0	0	0	0	0	0	0	0	0	0	0	0	0	0	0	0	0	0	0	0	0	0	0	0	0	0	0	0	1	LNN43_09560	pgpB	phosphatidylglycerophosphatase B	synonymous_variant c.657C>A p.Ser219Ser
CP086467.1	1974901	T	C	1	1	1	1	1	1	1	1	1	1	1	1	1	1	1	1	1	1	1	1	1	1	1	1	1	1	1	1	1	1	1	1	1	1	1	LNN43_09615	LNN43_09615	HutD family protein	stop_lost c.255A>G p.Ter85Trpext*?
CP086467.1	1983685	G	T	0	0	0	0	0	0	0	0	0	0	0	0	0	1	0	1	0	1	1	0	1	1	1	1	0	0	1	0	0	1	1	0	1	1	0	LNN43_09655	LNN43_09655	helix-turn-helix transcriptional regulator	missense_variant c.224G>T p.Gly75Val
CP086467.1	1989586	C	A	0	0	0	0	0	0	1	0	0	0	0	0	0	0	0	0	0	0	0	0	0	0	0	0	0	0	0	0	0	0	0	0	0	0	0	LNN43_09675	pspF	phage shock protein operon transcriptional activator	stop_gained c.745G>T p.Glu249*
CP086467.1	2004505	G	A	0	0	0	0	0	0	0	0	0	0	0	0	0	0	0	0	0	0	0	0	0	0	0	1	0	0	0	0	0	0	0	0	0	0	0	LNN43_09760	LNN43_09760	DUF6216 family protein	missense_variant c.352G>A p.Ala118Thr
CP086467.1	2012372	T	C	0	0	0	0	0	0	0	0	0	0	0	0	1	0	0	0	0	0	0	0	0	0	0	0	0	0	0	0	1	0	0	0	0	0	0				intergenic
CP086467.1	2036126	A	T	0	0	0	1	0	0	0	0	0	0	0	0	0	0	0	0	0	0	0	0	0	0	0	0	0	0	0	0	0	0	0	0	0	0	0	LNN43_09900	LNN43_09900	DUF2235 domain-containing protein	missense_variant c.1667A>T p.Gln556Leu
CP086467.1	2040153	C	T	0	0	0	0	0	0	0	0	0	0	0	0	0	0	0	0	0	0	0	1	0	0	0	0	0	0	0	0	0	0	0	0	0	0	0	LNN43_09915	LNN43_09915	type VI secretion protein VasK	synonymous_variant c.1842C>T p.Asp614Asp
CP086467.1	2040575	G	A	0	0	0	0	1	0	0	0	0	0	0	0	0	0	0	0	0	0	0	0	0	0	0	0	0	0	0	0	0	0	0	0	0	0	0	LNN43_09915	LNN43_09915	type VI secretion protein VasK	missense_variant c.2264G>A p.Gly755Asp
CP086467.1	2051257	T	G	1	1	0	0	1	0	0	0	0	0	0	0	0	0	0	0	0	0	0	1	0	0	0	0	1	1	0	1	0	0	0	0	0	0	0	LNN43_09970	LNN43_09970	aromatic alcohol reductase	missense_variant c.553A>C p.Thr185Pro
CP086467.1	2067428	T	C	0	0	0	1	0	0	0	0	0	0	0	0	0	0	0	0	0	0	0	0	0	0	0	0	0	0	0	0	0	0	0	0	0	0	0	LNN43_10055	LNN43_10055	oxidoreductase	missense_variant c.856A>G p.Ser286Gly
CP086467.1	2072238	G	A	0	0	0	0	0	0	0	1	0	0	0	0	0	0	0	0	0	0	0	0	0	0	0	0	0	0	0	0	0	0	0	0	0	0	0	LNN43_10075	ttcA	tRNA 2-thiocytidine(32) synthetase TtcA	synonymous_variant c.894C>T p.Ala298Ala
CP086467.1	2090611	A	G	1	1	1	1	1	1	1	1	1	1	1	1	1	1	1	1	1	1	1	1	1	1	1	1	1	1	1	1	1	1	1	1	1	1	1	LNN43_10155	tynA	primary-amine oxidase	missense_variant c.1846T>C p.Cys616Arg
CP086467.1	2094467	G	A	0	0	0	0	0	0	0	0	0	0	0	0	0	0	0	0	0	0	1	0	1	1	1	1	0	0	1	0	0	1	1	0	1	1	0	LNN43_10160	paaZ	phenylacetic acid degradation bifunctional protein PaaZ	missense_variant c.512C>T p.Thr171Ile
CP086467.1	2106608	A	G	0	0	0	0	0	0	0	0	1	0	0	0	0	0	0	0	0	0	0	0	0	0	0	0	0	0	0	0	0	0	0	0	0	0	0	LNN43_10230	LNN43_10230	GFA family protein	missense_variant c.173A>G p.Asp58Gly
CP086467.1	2107078	G	A	0	0	0	0	0	0	0	0	0	0	0	0	0	1	0	1	0	0	0	0	0	0	0	0	0	0	0	0	0	0	0	0	0	0	0	LNN43_10235	azoR	FMN-dependent NADH-azoreductase	synonymous_variant c.411C>T p.Val137Val
CP086467.1	2108302	C	T	0	0	1	0	0	0	0	0	0	0	0	0	0	0	0	0	0	0	0	0	0	0	0	0	0	0	0	0	0	0	0	0	0	0	0	LNN43_10240	hrpA	ATP-dependent RNA helicase HrpA	synonymous_variant c.610C>T p.Leu204Leu
CP086467.1	2109814	C	T	0	0	0	0	0	0	0	0	0	0	0	0	0	0	0	0	0	0	0	1	0	0	0	0	1	1	0	1	0	0	0	0	0	0	0	LNN43_10240	hrpA	ATP-dependent RNA helicase HrpA	missense_variant c.2122C>T p.His708Tyr
CP086467.1	2113912	T	C	0	0	0	0	0	0	0	0	0	0	0	0	0	0	0	0	0	0	0	0	0	0	0	0	1	0	0	1	0	0	0	0	0	0	0	LNN43_10255	LNN43_10255	HlyD family secretion protein	missense_variant c.881A>G p.His294Arg
CP086467.1	2126238	G	T	0	0	0	0	0	0	0	0	1	0	0	0	0	0	0	0	0	0	0	0	0	0	0	0	0	0	0	0	0	0	0	0	0	0	0	LNN43_10310	astE	succinylglutamate desuccinylase	missense_variant c.146G>T p.Gly49Val
CP086467.1	2132606	C	T	0	0	0	0	0	0	0	0	0	0	0	0	0	1	0	1	0	1	1	0	1	1	1	1	0	0	1	0	0	1	1	0	1	1	0	LNN43_10335	aldA	aldehyde dehydrogenase	missense_variant c.1168C>T p.Pro390Ser
CP086467.1	2138889	C	A	0	0	0	0	0	0	0	0	0	0	0	0	0	0	0	0	0	0	0	0	0	0	0	0	1	0	0	1	0	0	0	0	0	0	0	LNN43_10380	LNN43_10380	magnesium transporter CorA	missense_variant c.650C>A p.Pro217Gln
CP086467.1	2142060	T	A	0	0	0	0	0	1	0	0	0	0	0	0	0	0	0	0	0	0	0	0	0	0	0	0	0	0	0	0	0	0	0	0	0	0	1	LNN43_10390	malX	maltose/glucose-specific PTS transporter subunit IIBC	missense_variant c.39A>T p.Glu13Asp
CP086467.1	2143316	T	A	0	0	0	0	0	0	0	0	0	0	0	0	0	1	0	1	0	1	1	0	1	1	1	1	0	0	1	0	0	1	1	0	1	1	0				intergenic
CP086467.1	2143418	G	A	0	0	0	0	0	0	0	0	0	0	0	0	0	0	1	0	0	0	0	0	0	0	0	0	0	0	0	0	0	0	0	1	0	0	0	LNN43_10400	LNN43_10400	YdgA family protein	missense_variant c.1481C>T p.Pro494Leu
CP086467.1	2158401	G	A	0	0	0	0	0	0	0	0	1	0	0	0	0	0	0	0	0	0	0	0	0	0	0	0	0	0	0	0	0	0	0	0	0	0	0	LNN43_10465	pntA	Re/Si-specific NAD(P)(+) transhydrogenase subunit alpha	missense_variant c.521G>A p.Gly174Glu
CP086467.1	2159856	T	A	0	0	0	0	0	1	0	0	0	0	0	0	0	0	0	0	0	0	0	0	0	0	0	0	0	0	0	0	0	0	0	0	0	0	1	LNN43_10470	pntB	Re/Si-specific NAD(P)(+) transhydrogenase subunit beta	missense_variant c.436T>A p.Leu146Met
CP086467.1	2163220	G	T	1	1	1	1	1	1	1	1	1	1	1	1	1	1	1	1	1	1	1	1	1	1	1	1	1	1	1	1	1	1	1	1	1	1	1				intergenic
CP086467.1	2171849	C	T	0	0	0	1	0	0	0	0	0	0	0	0	0	0	0	0	0	0	0	0	0	0	0	0	0	0	0	0	0	0	0	0	0	0	0	LNN43_10530	LNN43_10530	3-oxoacid CoA-transferase subunit A	missense_variant c.445C>T p.Pro149Ser
CP086467.1	2180277	G	T	0	0	0	0	0	0	0	0	0	0	0	0	0	1	0	1	0	0	0	0	0	0	0	0	0	0	0	0	0	0	0	0	0	0	0	LNN43_10565	LNN43_10565	class I fumarate hydratase	synonymous_variant c.150C>A p.Leu50Leu
CP086467.1	2183381	T	C	1	1	1	1	1	1	1	1	1	1	1	1	1	1	1	1	1	1	1	1	1	1	1	1	1	1	1	1	1	1	1	1	1	1	1	LNN43_10575	LNN43_10575	flavocytochrome c	synonymous_variant c.748T>C p.Leu250Leu
CP086467.1	2183694	A	G	0	0	0	0	0	0	0	0	0	0	0	0	0	0	0	0	0	0	0	0	0	0	0	0	0	0	0	0	1	0	0	0	0	0	0	LNN43_10575	LNN43_10575	flavocytochrome c	missense_variant c.1061A>G p.His354Arg
CP086467.1	2190847	G	T	0	0	0	0	0	0	0	0	0	0	0	0	0	0	0	0	0	0	1	0	1	1	1	1	0	0	1	0	0	1	1	0	1	1	0	LNN43_10605	mqo	malate dehydrogenase (quinone)	missense_variant c.245G>T p.Gly82Val
CP086467.1	2197457	G	T	0	0	0	1	0	0	0	0	0	0	0	0	0	0	0	0	0	0	0	0	0	0	0	0	0	0	0	0	0	0	0	0	0	0	0	LNN43_10635	LNN43_10635	biotin-independent malonate decarboxylase subunit beta	missense_variant c.127C>A p.Gln43Lys
CP086467.1	2200467	A	G	1	1	0	0	0	0	0	0	0	0	0	0	0	0	0	0	0	0	0	0	0	0	0	0	0	0	0	0	0	0	0	0	0	0	0				intergenic
CP086467.1	2210721	T	G	0	0	0	0	0	0	0	0	0	0	0	0	0	0	0	0	0	0	0	0	0	0	0	0	0	0	0	0	0	0	0	0	0	0	1	LNN43_10705	LNN43_10705	ROK family protein	missense_variant c.1195T>G p.Leu399Val
CP086467.1	2210722	T	A	0	0	0	0	0	0	0	0	0	0	0	0	0	0	0	0	0	0	0	0	0	0	0	0	0	0	0	0	0	0	0	0	0	0	1	LNN43_10705	LNN43_10705	ROK family protein	stop_gained c.1196T>A p.Leu399*
CP086467.1	2212749	C	T	0	0	0	0	1	0	0	0	0	0	0	0	0	0	0	0	0	0	0	0	0	0	0	0	0	0	0	0	0	0	0	0	0	0	0	LNN43_10715	clcB	voltage-gated ClC-type chloride channel ClcB	missense_variant c.70G>A p.Gly24Ser
CP086467.1	2213284	C	A	0	0	1	1	0	1	1	1	1	1	1	1	1	1	1	1	1	1	1	0	1	1	1	1	0	0	1	0	1	1	1	1	1	1	1	LNN43_10720	dmsD	Tat proofreading chaperone DmsD	stop_gained c.277G>T p.Glu93*
CP086467.1	2217136	A	C	0	0	0	0	0	1	0	0	0	0	0	0	0	0	0	0	0	0	0	0	0	0	0	0	0	0	0	0	0	0	0	0	0	0	1	LNN43_10735	LNN43_10735	dimethyl sulfoxide reductase subunit A	missense_variant c.389T>G p.Phe130Cys
CP086467.1	2217410	G	A	1	1	0	0	1	0	0	0	0	0	0	0	0	0	0	0	0	0	0	1	0	0	0	0	1	0	0	1	0	0	0	0	0	0	0	LNN43_10735	LNN43_10735	dimethyl sulfoxide reductase subunit A	missense_variant c.115C>T p.Arg39Cys
CP086467.1	2250880	A	C	0	0	0	0	0	0	0	0	0	0	0	0	0	0	1	0	0	0	0	0	0	0	0	0	0	0	0	0	0	0	0	0	0	0	0	LNN43_10920	LNN43_10920	LacI family DNA-binding transcriptional regulator	missense_variant c.832A>C p.Thr278Pro
CP086467.1	2254662	A	G	0	0	0	0	0	0	0	0	0	0	0	0	0	0	0	0	0	1	0	0	0	0	0	0	0	0	0	0	0	0	0	0	0	0	0	LNN43_10945	LNN43_10945	cobalamin-independent methionine synthase II family protein	missense_variant c.907A>G p.Thr303Ala
CP086467.1	2261499	G	A	0	0	0	0	0	1	0	0	0	0	0	0	0	0	0	0	0	0	0	0	0	0	0	0	0	0	0	0	0	0	0	0	0	0	1	LNN43_10980	ydeE	efflux MFS transporter YdeE	missense_variant c.862C>T p.Leu288Phe
CP086467.1	2263377	G	T	0	0	0	0	0	0	0	0	0	0	1	0	0	0	0	0	0	0	0	0	0	0	0	0	0	0	0	0	0	0	0	0	0	0	0	LNN43_10985	eamA	O-acetylserine/cysteine exporter	synonymous_variant c.822G>T p.Gly274Gly
CP086467.1	2265299	G	A	0	0	0	1	0	0	0	0	0	0	0	0	0	0	0	0	0	0	0	0	0	0	0	0	0	0	0	0	0	0	0	0	0	0	0	LNN43_11010	LNN43_11010	MarC family NAAT transporter	missense_variant c.445G>A p.Val149Met
CP086467.1	2265420	G	T	0	0	0	0	0	0	0	0	0	0	0	0	1	0	0	0	0	0	0	0	0	0	0	0	0	0	0	0	1	0	0	0	0	0	0	LNN43_11010	LNN43_11010	MarC family NAAT transporter	missense_variant c.566G>T p.Gly189Val
CP086467.1	2273515	G	T	1	1	1	1	1	1	1	1	1	1	1	1	1	1	1	1	1	1	1	1	1	1	1	1	1	1	1	1	1	1	1	1	1	1	1	LNN43_11045	LNN43_11045	four-carbon acid sugar kinase family protein	missense_variant c.1042G>T p.Val348Leu
CP086467.1	2277044	C	T	0	0	0	0	0	1	0	0	0	0	0	0	0	0	0	0	0	0	0	0	0	0	0	0	0	0	0	0	0	0	0	0	0	0	1	LNN43_11070	LNN43_11070	LysR family transcriptional regulator	missense_variant c.826G>A p.Glu276Lys
CP086467.1	2282631	A	G	1	1	0	0	1	0	0	0	0	0	0	0	0	0	0	0	0	0	0	1	0	0	0	0	1	0	0	1	0	0	0	0	0	0	0	LNN43_11095	LNN43_11095	GNAT family N-acetyltransferase	missense_variant c.281A>G p.Asp94Gly
CP086467.1	2289158	C	T	0	0	0	0	0	0	0	0	0	0	0	0	0	0	0	0	0	0	0	0	0	0	0	0	0	0	0	0	1	0	0	0	0	0	0	LNN43_11145	LNN43_11145	hypothetical protein	synonymous_variant c.135G>A p.Ala45Ala
CP086467.1	2298207	G	A	1	0	0	0	0	0	0	0	0	0	0	0	0	0	0	0	0	0	0	0	0	0	0	0	0	0	0	0	0	0	0	0	0	0	0				intergenic
CP086467.1	2298794	C	T	0	0	0	1	0	0	0	0	0	0	0	0	0	0	0	0	0	0	0	0	0	0	0	0	0	0	0	0	0	0	0	0	0	0	0	LNN43_11200	LNN43_11200	cupin	missense_variant c.272C>T p.Ala91Val
CP086467.1	2300630	G	T	0	0	0	0	0	0	1	0	0	0	0	0	0	0	0	0	0	0	0	0	0	0	0	0	0	0	0	0	0	0	0	0	0	0	0	LNN43_11210	LNN43_11210	AraC family transcriptional regulator	missense_variant c.91C>A p.Pro31Thr
CP086467.1	2304784	C	A	0	0	0	0	0	0	0	0	0	0	0	0	0	0	0	0	0	0	0	0	0	0	0	0	1	1	0	1	0	0	0	0	0	0	0	LNN43_11230	hpxR	LysR family hpxDE operon transcriptional regulator HpxR	missense_variant c.595C>A p.Pro199Thr
CP086467.1	2306441	C	T	0	0	0	0	0	0	0	0	0	0	0	0	0	0	0	0	0	1	0	0	0	0	0	0	0	0	0	0	0	0	0	0	0	0	0				intergenic
CP086467.1	2309115	C	G	0	0	0	0	0	0	0	0	0	0	0	0	0	1	0	1	0	0	0	0	0	0	0	0	0	0	0	0	0	0	0	0	0	0	0				intergenic
CP086467.1	2316718	G	A	0	0	0	0	0	0	0	0	0	1	1	1	0	1	1	1	1	1	1	0	1	1	1	1	0	0	1	0	0	1	1	1	1	1	0	LNN43_11285	LNN43_11285	type 1 fimbrial protein	synonymous_variant c.327C>T p.Leu109Leu
CP086467.1	2316738	T	A	1	1	0	0	0	0	0	0	0	0	0	0	0	0	0	0	0	0	0	0	0	0	0	0	0	0	0	0	0	0	0	0	0	0	0	LNN43_11285	LNN43_11285	type 1 fimbrial protein	missense_variant c.307A>T p.Ser103Cys
CP086467.1	2317508	T	G	1	1	1	1	1	1	1	1	1	1	1	1	1	1	1	1	1	1	1	1	1	1	1	1	1	1	1	1	1	1	1	1	1	1	1	LNN43_11290	LNN43_11290	hypothetical protein	missense_variant c.19T>G p.Ser7Ala
CP086467.1	2318046	A	C	0	0	0	0	0	0	0	0	0	0	0	0	0	0	0	0	0	0	1	0	0	0	0	0	0	0	0	0	0	0	0	0	1	0	0	LNN43_11295	map	type I methionyl aminopeptidase	synonymous_variant c.735T>G p.Gly245Gly
CP086467.1	2318048	C	G	0	0	0	0	0	0	0	0	0	0	0	0	0	0	0	0	0	0	1	0	0	0	0	0	0	0	0	0	0	0	0	0	1	0	0	LNN43_11295	map	type I methionyl aminopeptidase	missense_variant c.733G>C p.Gly245Arg
CP086467.1	2320086	A	G	0	0	0	0	0	0	0	0	0	0	1	0	0	0	0	0	0	0	0	0	0	0	0	0	0	0	0	0	0	0	0	0	0	0	0	LNN43_11310	LNN43_11310	EAL domain-containing protein	synonymous_variant c.273A>G p.Lys91Lys
CP086467.1	2320596	C	A	0	0	0	0	0	0	0	0	0	0	0	0	0	0	0	0	0	0	0	0	0	1	0	0	0	0	0	0	0	0	0	0	0	0	0	LNN43_11310	LNN43_11310	EAL domain-containing protein	synonymous_variant c.783C>A p.Val261Val
CP086467.1	2327560	G	A	0	0	1	0	0	0	0	0	0	0	0	0	0	0	0	0	0	0	0	0	0	0	0	0	0	0	0	0	0	0	0	0	0	0	0	LNN43_11345	LNN43_11345	PTS transporter subunit EIIC	missense_variant c.1384C>T p.Arg462Trp
CP086467.1	2337026	G	A	0	0	0	0	0	0	0	0	1	0	0	0	0	0	0	0	0	0	0	0	0	0	0	0	0	0	0	0	0	0	0	0	0	0	0	LNN43_11385	LNN43_11385	SMP-30/gluconolactonase/LRE family protein	missense_variant c.367C>T p.Pro123Ser
CP086467.1	2342491	G	T	0	1	0	0	0	0	0	0	0	0	0	0	0	0	0	0	0	0	0	0	0	0	0	0	0	0	0	0	0	0	0	0	0	0	0	LNN43_11410	LNN43_11410	acyl--CoA ligase	synonymous_variant c.1482C>A p.Gly494Gly
CP086467.1	2342526	T	A	0	0	0	0	0	1	0	0	0	0	0	0	0	0	0	0	0	0	0	0	0	0	0	0	0	0	0	0	0	0	0	0	0	0	1	LNN43_11410	LNN43_11410	acyl--CoA ligase	missense_variant c.1447A>T p.Ile483Phe
CP086467.1	2345280	G	A	0	0	0	0	0	0	0	0	0	0	0	0	0	0	0	0	0	0	0	0	0	0	0	0	1	1	0	1	0	0	0	0	0	0	0	LNN43_11420	fucP	L-fucose:H+ symporter permease	synonymous_variant c.667C>T p.Leu223Leu
CP086467.1	2348847	A	C	0	0	0	0	0	0	0	0	0	0	0	0	0	1	0	1	0	0	0	0	0	0	0	0	0	0	0	0	0	0	0	0	0	0	0				intergenic
CP086467.1	2375405	C	T	0	0	0	0	0	0	0	0	0	0	0	0	0	1	1	1	1	1	1	0	1	1	1	1	0	0	1	0	0	1	1	1	1	1	0	LNN43_11555	LNN43_11555	TenA family protein	synonymous_variant c.267G>A p.Gln89Gln
CP086467.1	2377154	A	T	0	0	0	0	0	0	0	0	0	0	0	0	0	0	0	0	0	0	1	0	1	1	1	1	0	0	1	0	0	0	1	0	1	1	0	LNN43_11565	LNN43_11565	PfkB family carbohydrate kinase	synonymous_variant c.612A>T p.Ala204Ala
CP086467.1	2383221	C	T	0	0	0	0	0	0	0	0	0	0	0	0	0	0	0	0	0	0	1	0	1	0	0	0	0	0	0	0	0	0	0	0	1	0	0	LNN43_11595	LNN43_11595	glutamine amidotransferase	missense_variant c.239C>T p.Ala80Val
CP086467.1	2390913	G	T	0	0	0	0	0	0	0	0	0	0	0	0	0	1	0	1	0	0	0	0	0	0	0	0	0	0	0	0	0	0	0	0	0	0	0	LNN43_11635	LNN43_11635	PTS fructose transporter subunit IIC	synonymous_variant c.702C>A p.Gly234Gly
CP086467.1	2390948	G	T	0	0	0	0	0	0	0	0	0	0	0	0	0	0	0	0	0	0	0	0	0	0	0	1	0	0	0	0	0	0	0	0	0	0	0	LNN43_11635	LNN43_11635	PTS fructose transporter subunit IIC	missense_variant c.667C>A p.Gln223Lys
CP086467.1	2402854	A	C	0	0	0	0	0	0	0	0	0	0	0	0	0	0	0	0	0	0	0	1	0	0	0	0	0	0	0	0	0	0	0	0	0	0	0	LNN43_11710	LNN43_11710	MFS transporter	missense_variant c.839T>G p.Ile280Ser
CP086467.1	2418591	T	C	0	0	0	1	0	0	0	0	0	0	0	0	0	0	0	0	0	0	0	0	0	0	0	0	0	0	0	0	0	0	0	0	0	0	0	LNN43_11785	LNN43_11785	AtzE family amidohydrolase	synonymous_variant c.543T>C p.Arg181Arg
CP086467.1	2430056	T	C	0	0	0	0	0	0	0	0	0	0	0	0	0	0	0	0	0	0	0	0	0	0	0	0	0	0	0	0	0	0	0	0	0	0	1	LNN43_11860	LNN43_11860	helix-turn-helix transcriptional regulator	missense_variant c.98A>G p.Gln33Arg
CP086467.1	2431109	C	G	0	0	0	0	0	0	0	0	0	0	0	0	0	0	0	0	0	0	0	0	0	0	0	0	0	0	0	0	0	0	0	0	0	0	1				intergenic
CP086467.1	2437504	C	T	0	0	0	0	0	0	1	0	0	0	0	0	0	0	0	0	0	0	0	0	0	0	0	0	0	0	0	0	0	0	0	0	0	0	0	LNN43_11895	LNN43_11895	sensor domain-containing diguanylate cyclase	missense_variant c.452G>A p.Gly151Asp
CP086467.1	2448535	C	T	0	0	1	0	0	0	0	0	0	0	0	0	0	0	0	0	0	0	0	0	0	0	0	0	0	0	0	0	0	0	0	0	0	0	0	LNN43_11950	LNN43_11950	aspartate aminotransferase family protein	stop_gained c.460C>T p.Gln154*
CP086467.1	2451858	G	A	0	0	0	0	0	0	0	1	0	0	0	0	0	0	0	0	0	0	0	0	0	0	0	0	0	0	0	0	0	0	0	0	0	0	0	LNN43_11960	LNN43_11960	cytochrome c biogenesis protein/redoxin	missense_variant c.401C>T p.Pro134Leu
CP086467.1	2465228	C	T	0	0	0	0	0	0	0	0	1	0	0	0	0	0	0	0	0	0	0	0	0	0	0	0	0	0	0	0	0	0	0	0	0	0	0				intergenic
CP086467.1	2474188	G	T	0	0	0	0	0	0	0	0	0	0	0	0	0	0	0	0	0	0	0	0	0	0	0	0	1	1	0	1	0	0	0	0	0	0	0	LNN43_12065	LNN43_12065	PTS sugar transporter subunit IIB	missense_variant c.139C>A p.Pro47Thr
CP086467.1	2474189	T	A	0	0	0	0	0	0	0	0	0	0	0	0	0	0	0	0	0	0	0	0	0	0	0	0	1	1	0	1	0	0	0	0	0	0	0	LNN43_12065	LNN43_12065	PTS sugar transporter subunit IIB	missense_variant c.138A>T p.Leu46Phe
CP086467.1	2476273	A	C	0	0	0	0	1	0	0	0	0	0	0	0	0	0	0	0	0	0	0	0	0	0	0	0	0	0	0	0	0	0	0	0	0	0	0	LNN43_12075	LNN43_12075	carbohydrate porin	missense_variant c.361T>G p.Tyr121Asp
CP086467.1	2477130	G	A	1	1	0	0	1	0	0	0	0	0	0	0	0	0	0	0	0	0	0	1	0	0	0	0	1	1	0	1	0	0	0	0	0	0	0	LNN43_12080	LNN43_12080	helix-turn-helix transcriptional regulator	missense_variant c.635C>T p.Ser212Leu
CP086467.1	2478129	A	G	0	0	0	1	0	0	0	0	0	0	0	0	0	0	0	0	0	0	0	0	0	0	0	0	0	0	0	0	0	0	0	0	0	0	0	LNN43_12085	LNN43_12085	glycoside hydrolase family 78 protein	missense_variant c.2291T>C p.Leu764Pro
CP086467.1	2481357	G	A	1	1	0	0	0	0	0	0	0	0	0	0	0	0	0	0	0	0	0	0	0	0	0	0	0	0	0	0	0	0	0	0	0	0	0	LNN43_12090	LNN43_12090	PTS transporter subunit EIIC	missense_variant c.349C>T p.Pro117Ser
CP086467.1	2485225	A	G	1	1	1	1	1	1	1	1	1	1	1	1	1	1	1	1	1	1	1	1	1	1	1	1	1	1	1	1	1	1	1	1	1	1	1	LNN43_12100	LNN43_12100	FdhF/YdeP family oxidoreductase	synonymous_variant c.216T>C p.Cys72Cys
CP086467.1	2485719	T	A	0	0	0	0	0	1	0	0	0	0	0	0	0	0	0	0	0	0	0	0	0	0	0	0	0	0	0	0	0	0	0	0	0	0	1				intergenic
CP086467.1	2487289	G	T	0	0	0	0	0	0	0	0	0	1	1	1	0	0	0	0	0	0	0	0	0	0	0	0	0	0	0	0	0	0	0	0	0	0	0	LNN43_12110	LNN43_12110	cation diffusion facilitator family transporter	missense_variant c.558C>A p.Phe186Leu
CP086467.1	2491562	G	T	0	0	0	0	0	0	0	0	1	0	0	0	0	0	0	0	0	0	0	0	0	0	0	0	0	0	0	0	0	0	0	0	0	0	0	LNN43_12150	LNN43_12150	DUF421 domain-containing protein	missense_variant c.65G>T p.Gly22Val
CP086467.1	2495188	A	G	0	0	0	0	0	1	0	0	0	0	0	0	0	0	0	0	0	0	0	0	0	0	0	0	0	0	0	0	0	0	0	0	0	0	1	LNN43_12170	LNN43_12170	ferritin-like domain-containing protein	synonymous_variant c.438T>C p.His146His
CP086467.1	2497692	G	A	0	0	0	0	0	0	0	0	0	0	0	0	0	0	0	0	0	0	0	0	0	0	0	0	0	0	0	0	0	0	0	1	0	0	0	LNN43_12185	LNN43_12185	SDR family oxidoreductase	missense_variant c.622G>A p.Asp208Asn
CP086467.1	2501276	G	A	0	0	0	0	0	0	0	0	1	0	0	0	0	0	0	0	0	0	0	0	0	0	0	0	0	0	0	0	0	0	0	0	0	0	0	LNN43_12215	LNN43_12215	NAD-dependent malic enzyme	missense_variant c.424G>A p.Val142Ile
CP086467.1	2502566	C	T	0	0	0	0	0	0	0	0	1	0	0	0	0	0	0	0	0	0	0	0	0	0	0	0	0	0	0	0	0	0	0	0	0	0	0				intergenic
CP086467.1	2509247	C	G	0	0	0	0	0	0	0	0	0	0	0	0	0	0	0	0	0	0	0	0	0	0	0	0	1	1	0	1	0	0	0	0	0	0	0	LNN43_12255	LNN43_12255	TIGR04028 family ABC transporter substrate-binding protein	synonymous_variant c.507C>G p.Ser169Ser
CP086467.1	2514495	G	T	0	0	0	0	0	0	1	0	0	0	0	0	0	0	0	0	0	0	0	0	0	0	0	0	0	0	0	0	0	0	0	0	0	0	0	LNN43_12275	LNN43_12275	putative FMN-dependent luciferase-like monooxygenase	missense_variant c.720G>T p.Gln240His
CP086467.1	2515503	G	A	0	0	0	0	0	0	0	0	0	0	1	0	0	0	0	0	0	0	0	0	0	0	0	0	0	0	0	0	0	0	0	0	0	0	0	LNN43_12280	LNN43_12280	alkylhydroperoxidase domain protein	synonymous_variant c.732G>A p.Pro244Pro
CP086467.1	2519725	A	T	0	0	0	0	0	0	0	0	0	1	1	1	0	1	1	1	1	1	1	0	1	1	1	1	0	0	1	0	0	1	1	1	1	1	0	LNN43_12310	fdnI	formate dehydrogenase-N subunit gamma	missense_variant c.287T>A p.Leu96Gln
CP086467.1	2523451	G	T	0	0	0	0	0	0	0	0	0	0	0	0	0	1	0	1	0	0	0	0	0	0	0	0	0	0	0	0	0	0	0	0	0	0	0	LNN43_12320	fdnG	formate dehydrogenase-N subunit alpha	missense_variant c.497C>A p.Ala166Asp
CP086467.1	2524691	C	T	0	0	0	0	0	0	0	0	0	0	0	0	0	0	0	0	0	0	0	0	0	0	0	0	1	1	0	1	0	0	0	0	0	0	0	LNN43_12325	yddG	aromatic amino acid DMT transporter YddG	synonymous_variant c.519C>T p.Cys173Cys
CP086467.1	2524695	A	G	1	1	1	1	1	1	1	1	1	1	1	1	1	1	1	1	1	1	1	1	1	1	1	1	1	1	1	1	1	1	1	1	1	1	1	LNN43_12325	yddG	aromatic amino acid DMT transporter YddG	missense_variant c.523A>G p.Met175Val
CP086467.1	2524733	G	C	0	0	0	0	0	0	0	0	0	0	0	0	0	0	0	0	0	0	0	0	0	0	0	0	0	0	0	0	0	0	0	1	0	0	0	LNN43_12325	yddG	aromatic amino acid DMT transporter YddG	synonymous_variant c.561G>C p.Thr187Thr
CP086467.1	2537551	A	G	0	0	0	0	0	0	0	0	1	0	0	0	0	0	0	0	0	0	0	0	0	0	0	0	0	0	0	0	0	0	0	0	0	0	0	LNN43_12385	LNN43_12385	nitrate reductase subunit alpha	missense_variant c.1381A>G p.Thr461Ala
CP086467.1	2547489	C	G	1	1	1	1	1	1	1	1	1	1	1	1	1	1	1	1	1	1	1	1	1	1	1	1	1	1	1	1	1	1	1	1	1	1	1	LNN43_12420	LNN43_12420	ABC transporter ATP-binding protein	missense_variant c.192G>C p.Met64Ile
CP086467.1	2556845	G	T	1	1	0	0	1	0	0	0	0	0	0	0	0	0	0	0	0	0	0	1	0	0	0	0	1	0	0	1	0	0	0	0	0	0	0	LNN43_12475	LNN43_12475	transporter substrate-binding domain-containing protein	missense_variant c.653C>A p.Thr218Asn
CP086467.1	2561368	C	T	0	0	0	0	0	0	0	0	0	0	0	0	0	0	0	0	0	0	0	1	0	0	0	0	1	1	0	1	0	0	0	0	0	0	0	LNN43_12495	LNN43_12495	NtaA/DmoA family FMN-dependent monooxygenase	missense_variant c.652G>A p.Gly218Ser
CP086467.1	2561792	G	A	0	0	0	0	0	0	0	0	0	0	0	0	0	1	0	1	0	0	0	0	0	0	0	0	0	0	0	0	0	0	0	0	0	0	0	LNN43_12495	LNN43_12495	NtaA/DmoA family FMN-dependent monooxygenase	synonymous_variant c.228C>T p.Pro76Pro
CP086467.1	2564184	A	T	0	0	1	1	0	1	1	1	1	1	1	1	1	1	1	1	1	1	1	0	1	1	1	1	0	0	1	0	1	1	1	1	1	1	1				intergenic
CP086467.1	2566729	T	C	0	0	0	0	1	0	0	0	0	0	0	0	0	0	0	0	0	0	0	0	0	0	0	0	0	0	0	0	0	0	0	0	0	0	0	LNN43_12520	ansP	L-asparagine permease	missense_variant c.575T>C p.Leu192Pro
CP086467.1	2569271	C	T	0	0	0	0	0	0	0	0	1	0	0	0	0	0	0	0	0	0	0	0	0	0	0	0	0	0	0	0	0	0	0	0	0	0	0				intergenic
CP086467.1	2569620	C	G	0	0	0	0	0	0	0	0	0	0	0	0	0	0	0	0	0	0	0	1	0	0	0	0	1	0	0	1	0	0	0	0	0	0	0	LNN43_12535	LNN43_12535	TonB-dependent receptor	missense_variant c.251C>G p.Ala84Gly
CP086467.1	2571626	A	G	1	1	1	1	1	1	1	1	1	1	1	1	1	1	1	1	1	1	1	1	1	1	1	1	1	1	1	1	1	1	1	1	1	1	1				intergenic
CP086467.1	2575185	A	C	0	0	1	0	0	0	0	0	0	0	0	0	0	0	0	0	0	0	0	0	0	0	0	0	0	0	0	0	0	0	0	0	0	0	0	LNN43_12560	LNN43_12560	NADP-dependent oxidoreductase	missense_variant c.908T>G p.Val303Gly
CP086467.1	2591529	G	A	0	0	0	0	0	0	0	1	0	0	0	0	0	0	0	0	0	0	0	0	0	0	0	0	0	0	0	0	0	0	0	0	0	0	0				intergenic
CP086467.1	2593772	G	A	0	0	0	1	0	1	1	1	0	0	0	0	1	0	0	0	0	0	0	0	0	0	0	0	0	0	0	0	1	0	0	0	0	0	1	LNN43_12665	cydB	cytochrome d ubiquinol oxidase subunit II	synonymous_variant c.633G>A p.Leu211Leu
CP086467.1	2627649	G	T	0	0	0	0	1	0	0	0	0	0	0	0	0	0	0	0	0	0	0	0	0	0	0	0	0	0	0	0	0	0	0	0	0	0	0	LNN43_12850	rsxB	electron transport complex subunit RsxB	missense_variant c.148G>T p.Gly50Trp
CP086467.1	2637037	T	C	0	0	0	0	0	0	0	0	0	0	0	0	0	1	1	1	1	1	1	0	1	1	1	1	0	0	1	0	0	1	1	1	1	1	0	LNN43_12890	pdxY	pyridoxal kinase PdxY	missense_variant c.52A>G p.Asn18Asp
CP086467.1	2647032	T	C	0	0	1	0	0	0	0	0	0	0	0	0	0	0	0	0	0	0	0	0	0	0	0	0	0	0	0	0	0	0	0	0	0	0	0	LNN43_12945	sodC	superoxide dismutase [Cu-Zn] SodC2	missense_variant c.419A>G p.Lys140Arg
CP086467.1	2647489	C	T	0	0	0	0	0	0	0	0	0	1	0	1	0	0	0	0	0	0	0	0	0	0	0	0	0	0	0	0	0	0	0	0	0	0	0				intergenic
CP086467.1	2648987	C	A	0	0	0	0	0	0	0	0	1	0	0	0	0	0	0	0	0	0	0	0	0	0	0	0	0	0	0	0	0	0	0	0	0	0	0	LNN43_12960	LNN43_12960	TetR/AcrR family transcriptional regulator	missense_variant c.141C>A p.His47Gln
CP086467.1	2650649	T	A	0	0	0	0	0	0	0	0	1	0	0	0	0	0	0	0	0	0	0	0	0	0	0	0	0	0	0	0	0	0	0	0	0	0	0				intergenic
CP086467.1	2662985	C	A	0	0	0	0	0	0	1	0	0	0	0	0	0	0	0	0	0	0	0	0	0	0	0	0	0	0	0	0	0	0	0	0	0	0	0	LNN43_13035	mdtK	MdtK family multidrug efflux MATE transporter	missense_variant c.646C>A p.Arg216Ser
CP086467.1	2702003	C	A	0	0	0	0	0	0	0	0	0	0	0	0	0	0	0	0	0	0	0	1	0	0	0	0	0	0	0	0	0	0	0	0	0	0	0	LNN43_13265	LNN43_13265	transcriptional regulator	missense_variant c.92C>A p.Pro31Gln
CP086467.1	2710857	G	T	0	0	0	0	0	0	0	0	0	0	0	0	0	0	0	0	0	1	1	0	1	1	1	0	0	0	1	0	0	1	1	0	1	1	0	LNN43_13315	LNN43_13315	LysR family transcriptional regulator	missense_variant c.533C>A p.Ala178Glu
CP086467.1	2711299	G	A	0	0	0	0	0	0	0	0	1	0	0	0	0	0	0	0	0	0	0	0	0	0	0	0	0	0	0	0	0	0	0	0	0	0	0	LNN43_13315	LNN43_13315	LysR family transcriptional regulator	missense_variant c.91C>T p.Pro31Ser
CP086467.1	2712998	A	C	1	1	1	1	1	1	1	1	1	1	1	1	1	1	1	1	1	1	1	1	1	1	1	1	1	1	1	1	1	1	1	1	1	1	1	LNN43_13325	alsS	acetolactate synthase AlsS	synonymous_variant c.714A>C p.Val238Val
CP086467.1	2717585	A	G	1	1	1	1	1	1	1	1	1	1	1	1	1	1	1	1	1	1	1	1	1	1	1	1	1	1	1	1	1	1	1	1	1	1	1	LNN43_13345	kexD	multidrug efflux RND transporter permease subunit KexD	synonymous_variant c.2067T>C p.Leu689Leu
CP086467.1	2719314	A	T	0	0	0	0	0	1	0	0	0	0	0	0	0	0	0	0	0	0	0	0	0	0	0	0	0	0	0	0	0	0	0	0	0	0	1	LNN43_13345	kexD	multidrug efflux RND transporter permease subunit KexD	missense_variant c.338T>A p.Ile113Asn
CP086467.1	2725636	C	G	0	0	0	0	0	0	0	0	0	0	0	0	0	0	0	0	0	1	1	0	1	1	1	1	0	0	1	0	0	1	1	0	1	1	0	LNN43_13380	LNN43_13380	TonB family protein	missense_variant c.349G>C p.Ala117Pro
CP086467.1	2726026	A	G	0	0	0	1	0	0	0	0	0	0	0	0	0	0	0	0	0	0	0	0	0	0	0	0	0	0	0	0	0	0	0	0	0	0	0				intergenic
CP086467.1	2741095	A	G	0	0	0	0	0	0	0	0	0	0	0	0	0	0	0	0	0	0	0	0	0	0	0	0	1	1	0	1	0	0	0	0	0	0	0	LNN43_13460	LNN43_13460	ABC transporter ATP-binding protein	synonymous_variant c.426T>C p.Gly142Gly
CP086467.1	2746091	G	C	0	0	0	0	1	0	0	0	0	0	0	0	0	0	0	0	0	0	0	0	0	0	0	0	0	0	0	0	0	0	0	0	0	0	0	LNN43_13480	fdhF	formate dehydrogenase subunit alpha	missense_variant c.19G>C p.Val7Leu
CP086467.1	2749302	G	A	0	0	0	0	0	0	0	1	0	0	0	0	0	0	0	0	0	0	0	0	0	0	0	0	0	0	0	0	0	0	0	0	0	0	0	LNN43_13485	LNN43_13485	M20 family metallopeptidase	missense_variant c.122C>T p.Ser41Leu
CP086467.1	2757588	G	T	1	1	0	0	1	0	0	0	0	0	0	0	0	0	0	0	0	0	0	1	0	0	0	0	1	1	0	1	0	0	0	0	0	0	0	LNN43_13530	LNN43_13530	MurR/RpiR family transcriptional regulator	missense_variant c.452C>A p.Ala151Asp
CP086467.1	2759090	G	A	0	0	0	0	0	0	0	0	0	0	0	0	0	1	0	1	0	1	1	0	1	1	1	1	0	0	1	0	0	1	1	0	1	1	0	LNN43_13540	LNN43_13540	iron ABC transporter permease	missense_variant c.935C>T p.Thr312Ile
CP086467.1	2764826	G	C	1	1	0	0	1	0	0	0	0	0	0	0	0	0	0	0	0	0	0	1	0	0	0	0	1	1	0	1	0	0	0	0	0	0	0	LNN43_13560	LNN43_13560	ABC transporter ATP-binding protein	missense_variant c.499C>G p.Pro167Ala
CP086467.1	2764827	C	T	1	1	0	0	1	0	0	0	0	0	0	0	0	0	0	0	0	0	0	1	0	0	0	0	1	1	0	1	0	0	0	0	0	0	0	LNN43_13560	LNN43_13560	ABC transporter ATP-binding protein	synonymous_variant c.498G>A p.Glu166Glu
CP086467.1	2766195	C	G	1	1	0	0	1	0	0	0	0	0	0	0	0	0	0	0	0	0	0	1	0	0	0	0	1	0	0	1	0	0	0	0	0	0	0	LNN43_13565	LNN43_13565	ABC transporter permease subunit	missense_variant c.119G>C p.Trp40Ser
CP086467.1	2769083	C	T	0	0	1	1	0	1	1	1	1	1	1	1	1	1	1	1	1	1	1	0	1	1	1	1	0	0	1	0	1	1	1	1	1	1	1	LNN43_13580	LNN43_13580	acyl-CoA/acyl-ACP dehydrogenase	missense_variant c.365G>A p.Arg122His
CP086467.1	2770598	C	T	1	1	1	1	1	1	1	1	1	1	1	1	1	1	1	1	1	1	1	1	1	1	1	1	1	1	1	1	1	1	1	1	1	1	1				intergenic
CP086467.1	2772573	G	A	0	0	0	1	0	1	1	1	1	1	1	1	1	1	1	1	1	1	1	0	1	1	1	1	0	0	1	0	1	1	1	1	1	1	1	LNN43_13600	LNN43_13600	rhodanese homology domain-containing protein	missense_variant c.292G>A p.Gly98Ser
CP086467.1	2778176	G	A	0	0	0	0	0	0	0	0	0	0	0	0	0	0	0	0	0	0	1	0	1	0	1	1	0	0	1	0	0	0	1	0	1	1	0	LNN43_13625	mhpD	2-keto-4-pentenoate hydratase	stop_gained c.562C>T p.Gln188*
CP086467.1	2782376	C	T	0	0	0	0	0	0	0	0	0	0	0	0	0	0	0	0	0	0	1	0	1	1	1	1	0	0	1	0	0	1	1	0	1	1	0				intergenic
CP086467.1	2784428	G	T	0	0	0	0	0	0	0	0	0	0	0	0	0	1	0	1	0	0	0	0	0	0	0	0	0	0	0	0	0	0	0	0	0	0	0	LNN43_13655	LNN43_13655	iron ABC transporter permease	synonymous_variant c.57G>T p.Leu19Leu
CP086467.1	2784430	C	T	0	0	0	0	0	0	0	0	0	0	0	0	0	1	0	1	0	0	0	0	0	0	0	0	0	0	0	0	0	0	0	0	0	0	0	LNN43_13655	LNN43_13655	iron ABC transporter permease	missense_variant c.59C>T p.Ala20Val
CP086467.1	2789664	C	A	1	1	0	0	0	0	0	0	0	0	0	0	0	0	0	0	0	0	0	0	0	0	0	0	0	0	0	0	0	0	0	0	0	0	0	LNN43_13680	LNN43_13680	sugar phosphate isomerase/epimerase and 4-hydroxyphenylpyruvate domain-containing protein	missense_variant c.1345G>T p.Val449Leu
CP086467.1	2798831	T	C	0	0	0	1	0	0	0	0	0	0	0	0	0	0	0	0	0	0	0	0	0	0	0	0	0	0	0	0	0	0	0	0	0	0	0	LNN43_13735	sufC	Fe-S cluster assembly ATPase SufC	missense_variant c.428A>G p.Asn143Ser
CP086467.1	2798974	G	T	0	0	0	0	0	0	0	0	0	0	0	0	0	0	0	0	0	0	0	1	0	0	0	0	0	0	0	0	0	0	0	0	0	0	0	LNN43_13735	sufC	Fe-S cluster assembly ATPase SufC	missense_variant c.285C>A p.Asn95Lys
CP086467.1	2799267	C	A	0	0	0	0	0	0	0	0	0	0	0	0	0	0	0	0	0	0	0	0	0	1	0	0	0	0	0	0	0	0	0	0	0	0	0				intergenic
CP086467.1	2799630	G	A	0	0	0	0	0	0	0	0	0	0	0	0	0	0	0	1	0	0	0	0	0	0	0	0	0	0	0	0	0	0	0	0	0	0	0	LNN43_13740	sufB	Fe-S cluster assembly protein SufB	missense_variant c.1133C>T p.Ser378Phe
CP086467.1	2799976	G	C	0	0	0	0	0	0	0	0	0	0	0	0	0	0	0	0	0	0	0	0	0	0	0	0	0	0	0	0	1	0	0	0	0	0	0	LNN43_13740	sufB	Fe-S cluster assembly protein SufB	missense_variant c.787C>G p.Gln263Glu
CP086467.1	2800429	G	A	0	0	0	0	0	0	1	0	0	0	0	0	0	0	0	0	0	0	0	0	0	0	0	0	0	0	0	0	0	0	0	0	0	0	0	LNN43_13740	sufB	Fe-S cluster assembly protein SufB	stop_gained c.334C>T p.Gln112*
CP086467.1	2800786	A	T	0	0	0	0	0	1	0	0	0	0	0	0	0	0	0	0	0	0	0	0	0	0	0	0	0	0	0	0	0	0	0	0	0	0	1	LNN43_13745	sufA	Fe-S cluster assembly scaffold SufA	missense_variant c.357T>A p.Ser119Arg
CP086467.1	2802362	C	T	0	0	0	0	0	0	0	0	0	0	0	0	0	1	0	0	0	0	0	0	0	0	0	0	0	0	0	0	0	0	0	0	0	0	0	LNN43_13760	LNN43_13760	DoxX family protein	synonymous_variant c.303C>T p.Pro101Pro
CP086467.1	2804523	G	T	1	1	0	0	0	0	0	0	0	0	0	0	0	0	0	0	0	0	0	0	0	0	0	0	0	0	0	0	0	0	0	0	0	0	0				intergenic
CP086467.1	2807181	C	A	1	1	1	1	1	1	1	1	1	1	1	1	1	1	1	1	1	1	1	1	1	1	1	1	1	1	1	1	1	1	1	1	1	1	1	LNN43_13775	LNN43_13775	efflux RND transporter permease subunit	synonymous_variant c.447G>T p.Ala149Ala
CP086467.1	2808478	C	T	0	0	0	0	0	0	0	0	0	0	0	0	0	0	0	0	0	0	0	1	0	0	0	0	0	0	0	0	0	0	0	0	0	0	0	LNN43_13780	LNN43_13780	efflux RND transporter periplasmic adaptor subunit	missense_variant c.256G>A p.Gly86Ser
CP086467.1	2811156	G	A	0	0	0	0	0	0	0	1	0	0	0	0	0	0	0	0	0	0	0	0	0	0	0	0	0	0	0	0	0	0	0	0	0	0	0	LNN43_13795	LNN43_13795	LysR family transcriptional regulator	synonymous_variant c.555G>A p.Thr185Thr
CP086467.1	2819344	C	A	0	0	0	0	0	0	0	0	0	0	0	0	0	0	0	0	0	0	0	0	0	0	0	1	0	0	0	0	0	0	0	0	0	0	0	LNN43_13840	menI	1,4-dihydroxy-2-naphthoyl-CoA hydrolase	missense_variant c.336G>T p.Gln112His
CP086467.1	2819498	A	G	0	0	0	1	0	1	1	1	1	1	1	1	1	1	1	1	1	1	1	0	1	1	1	1	0	0	1	0	1	1	1	1	1	1	1	LNN43_13840	menI	1,4-dihydroxy-2-naphthoyl-CoA hydrolase	missense_variant c.182T>C p.Leu61Pro
CP086467.1	2825908	G	T	0	0	0	0	0	0	0	0	0	0	0	0	0	1	0	1	0	1	1	0	1	1	1	1	0	0	1	0	0	1	1	0	1	1	0	LNN43_13860	ppsA	phosphoenolpyruvate synthase	missense_variant c.917C>A p.Ala306Glu
CP086467.1	2843750	C	A	0	0	0	0	0	0	0	0	0	0	0	0	0	0	0	0	0	0	1	0	1	1	1	1	0	0	1	0	0	1	1	0	1	1	0	LNN43_13955	rplT	50S ribosomal protein L20	missense_variant c.83G>T p.Arg28Leu
CP086467.1	2848001	G	A	1	1	0	0	1	0	0	0	0	0	0	0	0	0	0	0	0	0	0	1	0	0	0	0	1	1	0	1	0	0	0	0	0	0	0	LNN43_13980	LNN43_13980	YdiY family protein	synonymous_variant c.342C>T p.Val114Val
CP086467.1	2859463	C	A	0	0	0	0	0	0	0	0	0	0	0	0	0	0	0	0	0	0	0	0	0	0	0	1	0	0	0	0	0	0	0	0	0	0	0	LNN43_14050	oppC	oligopeptide ABC transporter permease OppC	missense_variant c.659G>T p.Gly220Val
CP086467.1	2864066	G	A	0	0	0	0	0	0	0	0	0	0	0	0	0	1	0	1	0	1	1	0	1	1	1	1	0	0	1	0	0	1	1	0	1	1	0	LNN43_14065	LNN43_14065	YchE family NAAT transporter	synonymous_variant c.96C>T p.Ile32Ile
CP086467.1	2879074	T	A	0	0	0	0	0	1	0	0	0	0	0	0	0	0	0	0	0	0	0	0	0	0	0	0	0	0	0	0	0	0	0	0	0	0	1	LNN43_14170	narH	nitrate reductase subunit beta	missense_variant c.206A>T p.Lys69Ile
CP086467.1	2880629	G	A	0	0	0	0	0	0	0	0	0	0	0	0	0	1	0	1	0	0	0	0	0	0	0	0	0	0	0	0	0	0	0	0	0	0	0	LNN43_14175	LNN43_14175	nitrate reductase subunit alpha	synonymous_variant c.2391C>T p.Asp797Asp
CP086467.1	2887205	G	C	0	0	0	0	0	0	0	0	0	0	0	0	0	0	0	0	0	0	0	0	0	0	0	0	0	0	0	0	0	0	0	0	1	0	0	LNN43_14195	narL	two-component system response regulator NarL	missense_variant c.292G>C p.Ala98Pro
CP086467.1	2894048	A	G	0	0	0	1	0	1	1	1	0	0	0	0	1	0	0	0	0	0	0	0	0	0	0	0	0	0	0	0	1	0	0	0	0	0	1	LNN43_14210	nirB	nitrite reductase large subunit NirB	missense_variant c.1715T>C p.Val572Ala
CP086467.1	2899276	C	A	0	0	0	0	0	0	0	0	0	0	0	0	0	1	0	1	0	0	0	0	0	0	0	0	0	0	0	0	0	0	0	0	0	0	0	LNN43_14230	nasR	nitrate regulatory protein NasR	missense_variant c.862G>T p.Asp288Tyr
CP086467.1	2923717	G	T	0	0	0	0	0	0	0	0	0	0	0	0	0	1	0	1	0	1	1	0	1	1	1	1	0	0	1	0	0	1	1	0	1	1	0	LNN43_14360	tssF	type VI secretion system baseplate subunit TssF	missense_variant c.392C>A p.Thr131Asn
CP086467.1	2924149	A	T	0	0	0	0	0	0	0	0	0	0	0	0	0	0	0	0	0	0	0	0	0	0	0	0	1	1	0	1	0	0	0	0	0	0	0				intergenic
CP086467.1	2927095	C	G	0	0	0	0	0	0	0	0	0	0	0	0	0	1	0	1	0	1	1	0	1	1	1	1	0	0	1	0	0	1	1	0	1	1	0	LNN43_14365	LNN43_14365	type VI secretion protein VasK	synonymous_variant c.459G>C p.Gly153Gly
CP086467.1	2927416	T	C	0	0	0	0	0	0	0	0	0	0	0	0	0	1	0	1	0	1	1	0	1	1	1	1	0	0	1	0	0	1	1	0	1	1	0	LNN43_14365	LNN43_14365	type VI secretion protein VasK	synonymous_variant c.138A>G p.Lys46Lys
CP086467.1	2930003	A	T	0	0	0	0	0	1	0	0	0	0	0	0	0	0	0	0	0	0	0	0	0	0	0	0	0	0	0	0	0	0	0	0	0	0	1	LNN43_14380	LNN43_14380	hypothetical protein	stop_gained c.24T>A p.Tyr8*
CP086467.1	2930004	T	A	0	0	0	0	0	1	0	0	0	0	0	0	0	0	0	0	0	0	0	0	0	0	0	0	0	0	0	0	0	0	0	0	0	0	1	LNN43_14380	LNN43_14380	hypothetical protein	missense_variant c.23A>T p.Tyr8Phe
CP086467.1	2947580	G	A	0	0	0	0	0	0	0	1	0	0	0	0	0	0	0	0	0	0	0	0	0	0	0	0	0	0	0	0	0	0	0	0	0	0	0	LNN43_14460	LNN43_14460	GNAT family N-acetyltransferase	synonymous_variant c.417G>A p.Pro139Pro
CP086467.1	2961413	C	T	0	0	0	0	0	0	0	0	1	0	0	0	0	0	0	0	0	0	0	0	0	0	0	0	0	0	0	0	0	0	0	0	0	0	0	LNN43_14520	tdcB	bifunctional threonine ammonia-lyase/L-serine ammonia-lyase TdcB	missense_variant c.463G>A p.Asp155Asn
CP086467.1	2965346	G	T	0	0	0	0	0	0	0	0	0	0	0	0	0	1	0	1	0	0	0	0	0	0	0	0	0	0	0	0	0	0	0	0	0	0	0	LNN43_14545	LNN43_14545	fatty acid desaturase	missense_variant c.116C>A p.Thr39Lys
CP086467.1	2993860	C	A	0	0	0	0	0	0	0	0	0	0	0	0	0	0	0	0	0	0	0	0	0	0	0	0	1	1	0	1	0	0	0	0	0	0	0	LNN43_14685	LNN43_14685	Slp family lipoprotein	missense_variant c.287G>T p.Arg96Met
CP086467.1	3001198	C	T	0	0	1	0	0	0	0	0	0	0	0	0	0	0	0	0	0	0	0	0	0	0	0	0	0	0	0	0	0	0	0	0	0	0	0				intergenic
CP086467.1	3014535	A	G	1	1	1	1	1	1	1	1	1	1	1	1	1	1	1	1	1	1	1	1	1	1	1	1	1	1	1	1	1	1	1	1	1	1	1	LNN43_14795	kdgR	DNA-binding transcriptional regulator KdgR	synonymous_variant c.123T>C p.Val41Val
CP086467.1	3029395	T	G	0	0	0	1	0	1	1	1	0	0	0	0	1	0	0	0	0	0	0	0	0	0	0	0	0	0	0	0	1	0	0	0	0	0	1				intergenic
CP086467.1	3044113	G	A	0	0	0	0	0	0	0	0	0	0	0	0	0	0	0	0	0	0	0	0	0	0	0	0	0	0	0	0	0	0	0	0	0	0	1	LNN43_14940	lpxM	lauroyl-Kdo(2)-lipid IV(A) myristoyltransferase	synonymous_variant c.891C>T p.Thr297Thr
CP086467.1	3047252	T	G	0	0	0	0	0	0	0	0	0	0	0	0	0	1	1	1	1	1	1	0	1	1	1	1	0	0	1	0	0	1	1	1	1	1	0	LNN43_14950	znuA	zinc ABC transporter substrate-binding protein ZnuA	missense_variant c.149A>C p.Gln50Pro
CP086467.1	3047451	C	A	1	1	0	0	0	0	0	0	0	0	0	0	0	0	0	0	0	0	0	0	0	0	0	0	0	0	0	0	0	0	0	0	0	0	0				intergenic
CP086467.1	3051153	C	T	0	0	0	0	0	0	0	0	1	0	0	0	0	0	0	0	0	0	0	0	0	0	0	0	0	0	0	0	0	0	0	0	0	0	0	LNN43_14975	ruvC	crossover junction endodeoxyribonuclease RuvC	synonymous_variant c.159G>A p.Thr53Thr
CP086467.1	3054485	C	T	1	1	0	0	1	0	0	0	0	0	0	0	0	0	0	0	0	0	0	1	0	0	0	0	1	1	0	1	0	0	0	0	0	0	0				intergenic
CP086467.1	3055175	C	A	1	1	0	0	1	0	0	0	0	0	0	0	0	0	0	0	0	0	0	1	0	0	0	0	1	1	0	1	0	0	0	0	0	0	0	LNN43_14995	LNN43_14995	hydrolase	missense_variant c.562C>A p.Leu188Ile
CP086467.1	3063331	C	T	0	0	0	1	0	0	0	0	0	0	0	0	0	0	0	0	0	0	0	0	0	0	0	0	0	0	0	0	0	0	0	0	0	0	0	LNN43_15040	LNN43_15040	MFS transporter	missense_variant c.1126G>A p.Gly376Ser
CP086467.1	3073617	T	C	1	1	1	1	1	1	1	1	1	1	1	1	1	1	1	1	1	1	1	1	1	1	1	1	1	1	1	1	1	1	1	1	1	1	1	LNN43_15090	LNN43_15090	MFS transporter	synonymous_variant c.759T>C p.Ile253Ile
CP086467.1	3077224	T	C	0	0	0	0	0	0	0	0	0	0	0	0	0	1	0	1	0	1	1	0	1	1	1	1	0	0	1	0	0	1	1	0	1	1	0	LNN43_15110	LNN43_15110	hypothetical protein	missense_variant c.125T>C p.Ile42Thr
CP086467.1	3092888	A	G	0	0	0	0	0	0	1	0	0	0	0	0	0	0	0	0	0	0	0	0	0	0	0	0	0	0	0	0	0	0	0	0	0	0	0	LNN43_15210	rcsA	transcriptional regulator RcsA	missense_variant c.299A>G p.Asn100Ser
CP086467.1	3097611	C	A	0	0	0	0	0	0	0	0	0	0	0	0	0	0	0	0	0	0	0	0	0	0	1	0	0	0	0	0	0	0	1	0	0	0	0	LNN43_15235	yedA	drug/metabolite exporter YedA	synonymous_variant c.630C>A p.Ser210Ser
CP086467.1	3113649	C	T	0	0	0	0	0	0	0	0	0	0	0	0	0	1	0	1	0	0	0	0	0	0	0	0	0	0	0	0	0	0	0	0	0	0	0	LNN43_15320	LNN43_15320	oxidoreductase	missense_variant c.931C>T p.His311Tyr
CP086467.1	3123643	G	A	0	0	0	0	0	0	0	0	0	0	0	0	0	0	0	0	0	0	0	1	0	0	0	0	0	0	0	0	0	0	0	0	0	0	0	LNN43_15375	LNN43_15375	alpha/beta hydrolase	stop_gained c.193C>T p.Gln65*
CP086467.1	3124244	G	A	0	0	0	0	0	0	0	0	0	0	0	0	0	0	0	0	0	1	0	0	0	0	0	0	0	0	0	0	0	0	0	0	0	0	0	LNN43_15380	LNN43_15380	hypothetical protein	synonymous_variant c.360C>T p.Ala120Ala
CP086467.1	3124688	C	T	1	1	1	1	1	1	1	1	1	1	1	1	1	1	1	1	1	1	1	1	1	1	1	1	1	1	1	1	1	1	1	1	1	1	1				intergenic
CP086467.1	3129331	G	A	0	0	1	1	0	1	1	1	1	1	1	1	1	1	1	1	1	1	1	0	1	1	1	1	0	0	1	0	1	1	1	1	1	1	1	LNN43_15415	shiA	shikimate transporter	synonymous_variant c.54G>A p.Arg18Arg
CP086467.1	3138051	C	T	0	0	0	0	0	0	0	0	0	0	1	0	0	0	0	0	0	0	0	0	0	0	0	0	0	0	0	0	0	0	0	0	0	0	0	LNN43_15460	LNN43_15460	FUSC family protein	synonymous_variant c.558G>A p.Gln186Gln
CP086467.1	3143405	T	C	0	0	0	0	0	0	0	0	0	1	1	1	0	1	1	1	1	1	1	0	1	1	1	1	0	0	1	0	0	1	1	1	1	1	0	LNN43_15480	sbcB	exodeoxyribonuclease I	synonymous_variant c.798T>C p.Asp266Asp
CP086467.1	3146611	G	A	0	0	0	0	0	0	0	0	1	0	0	0	0	0	0	0	0	0	0	0	0	0	0	0	0	0	0	0	0	0	0	0	0	0	0	LNN43_15495	sppA	signal peptide peptidase SppA	missense_variant c.238G>A p.Gly80Ser
CP086467.1	3147148	G	T	0	0	1	0	0	0	0	0	0	0	0	0	0	0	0	0	0	0	0	0	0	0	0	0	0	0	0	0	0	0	0	0	0	0	0	LNN43_15495	sppA	signal peptide peptidase SppA	missense_variant c.775G>T p.Gly259Cys
CP086467.1	3148432	G	T	1	1	0	0	1	0	0	0	0	0	0	0	0	0	0	0	0	0	0	1	0	0	0	0	1	1	0	1	0	0	0	0	0	0	0	LNN43_15500	ansA	asparaginase	missense_variant c.67G>T p.Gly23Cys
CP086467.1	3151180	A	G	0	0	0	1	0	1	1	1	1	1	1	1	1	1	1	1	1	1	1	0	1	1	1	1	0	0	1	0	1	1	1	1	1	1	1	LNN43_15510	LNN43_15510	glycoside hydrolase family 18 protein	missense_variant c.974A>G p.Tyr325Cys
CP086467.1	3164242	G	T	1	1	0	0	0	0	0	0	0	0	0	0	0	0	0	0	0	0	0	0	0	0	0	0	0	0	0	0	0	0	0	0	0	0	0	LNN43_15585	LNN43_15585	MFS transporter	missense_variant c.691G>T p.Ala231Ser
CP086467.1	3171101	G	A	0	0	0	0	0	0	0	0	0	0	0	0	0	0	0	0	0	0	0	0	0	1	0	0	0	0	0	0	0	0	0	0	0	0	0	LNN43_15620	LNN43_15620	glycosyltransferase family 9 protein	missense_variant c.908C>T p.Ala303Val
CP086467.1	3177816	G	A	0	0	0	0	0	0	1	0	0	0	0	0	0	0	0	0	0	0	0	0	0	0	0	0	0	0	0	0	0	0	0	0	0	0	0	LNN43_15670	LNN43_15670	sensor domain-containing diguanylate cyclase	missense_variant c.186G>A p.Met62Ile
CP086467.1	3183350	C	T	0	0	0	0	0	0	0	0	0	0	0	0	0	0	0	1	0	0	0	0	0	0	0	0	0	0	0	0	0	0	0	0	0	0	0	LNN43_15705	LNN43_15705	HD domain-containing protein	synonymous_variant c.127C>T p.Leu43Leu
CP086467.1	3200271	T	C	1	1	1	1	1	1	1	1	1	1	1	1	1	1	1	1	1	1	1	1	1	1	1	1	1	1	1	1	1	1	1	1	1	1	1	LNN43_15805	LNN43_15805	winged helix-turn-helix domain-containing protein	missense_variant c.343T>C p.Ser115Pro
CP086467.1	3200664	A	T	0	0	0	0	0	1	0	0	0	0	0	0	0	0	0	0	0	0	0	0	0	0	0	0	0	0	0	0	0	0	0	0	0	0	1				intergenic
CP086467.1	3201528	G	A	0	0	0	0	0	0	0	0	0	0	0	0	0	1	0	1	0	0	0	0	0	0	0	0	0	0	0	0	0	0	0	0	0	0	0	LNN43_15810	icd	NADP-dependent isocitrate dehydrogenase	missense_variant c.638C>T p.Ala213Val
CP086467.1	3202248	T	G	1	1	0	0	0	0	0	0	0	0	0	0	0	0	0	0	0	0	0	0	0	0	0	0	0	0	0	0	0	0	0	0	0	0	0				intergenic
CP086467.1	3208553	C	T	0	0	0	0	0	0	0	0	0	0	0	0	0	0	0	0	0	0	0	0	0	0	0	0	1	0	0	1	0	0	0	0	0	0	0	LNN43_15850	phoP	two-component system response regulator PhoP	missense_variant c.199C>T p.Arg67Cys
CP086467.1	3209174	G	T	0	0	0	0	0	0	1	0	0	0	0	0	0	0	0	0	0	0	0	0	0	0	0	0	0	0	0	0	0	0	0	0	0	0	0	LNN43_15855	phoQ	two-component system sensor histidine kinase PhoQ	missense_variant c.149G>T p.Arg50Leu
CP086467.1	3209415	T	C	0	0	0	1	0	0	0	0	0	0	0	0	0	0	0	0	0	0	0	0	0	0	0	0	0	0	0	0	0	0	0	0	0	0	0	LNN43_15855	phoQ	two-component system sensor histidine kinase PhoQ	synonymous_variant c.390T>C p.Ser130Ser
CP086467.1	3212032	G	A	0	0	0	0	0	0	0	0	0	0	0	0	1	0	0	0	0	0	0	0	0	0	0	0	0	0	0	0	0	0	0	0	0	0	0	LNN43_15865	pepT	peptidase T	missense_variant c.1040C>T p.Pro347Leu
CP086467.1	3219224	T	A	0	0	0	0	0	1	0	0	0	0	0	0	0	0	0	0	0	0	0	0	0	0	0	0	0	0	0	0	0	0	0	0	0	0	1	LNN43_15895	LNN43_15895	long-chain fatty acid--CoA ligase	missense_variant c.1304A>T p.Asp435Val
CP086467.1	3231516	C	A	0	0	0	0	0	0	0	0	0	0	0	0	0	0	0	0	0	0	0	1	0	0	0	0	0	0	0	0	0	0	0	0	0	0	0	LNN43_15950	cobB	NAD-dependent protein deacylase	synonymous_variant c.318G>T p.Thr106Thr
CP086467.1	3242190	G	T	0	0	0	0	0	0	0	0	0	0	0	0	0	0	0	0	0	0	0	1	0	0	0	0	0	0	0	0	0	0	0	0	0	0	0	LNN43_16005	LNN43_16005	hypothetical protein	missense_variant c.77C>A p.Ser26Tyr
CP086467.1	3242232	A	T	0	0	0	0	0	0	0	0	0	0	0	0	0	0	0	0	0	0	0	0	0	0	0	0	0	0	0	0	0	0	0	0	0	0	1	LNN43_16005	LNN43_16005	hypothetical protein	missense_variant c.35T>A p.Phe12Tyr
CP086467.1	3242760	G	T	1	1	0	0	0	0	0	0	0	0	0	0	0	0	0	0	0	0	0	0	0	0	0	0	0	0	0	0	0	0	0	0	0	0	0	LNN43_16010	LNN43_16010	TonB-dependent siderophore receptor	synonymous_variant c.426G>T p.Gly142Gly
CP086467.1	3247192	A	G	0	0	1	0	0	0	0	0	0	0	0	0	0	0	0	0	0	0	0	0	0	0	0	0	0	0	0	0	0	0	0	0	0	0	0	LNN43_16025	ycfP	alpha/beta hydrolase YcfP	missense_variant c.217T>C p.Trp73Arg
CP086467.1	3252075	A	T	0	0	0	1	0	0	0	1	0	0	0	0	1	0	0	0	0	0	0	0	0	0	0	0	0	0	0	0	1	0	0	0	0	0	0	LNN43_16055	ptsG	PTS glucose transporter subunit IIBC	missense_variant c.302T>A p.Leu101Gln
CP086467.1	3252342	A	G	0	0	0	0	0	0	0	0	0	1	0	1	0	0	0	0	0	0	0	0	0	0	0	0	0	0	0	0	0	0	0	0	0	0	0	LNN43_16055	ptsG	PTS glucose transporter subunit IIBC	missense_variant c.35T>C p.Val12Ala
CP086467.1	3252537	A	T	0	0	0	1	0	0	0	0	0	0	0	0	0	0	0	0	0	0	0	0	0	0	0	0	0	0	0	0	0	0	0	0	0	0	0				intergenic
CP086467.1	3260749	C	T	0	0	0	0	1	0	0	0	0	0	0	0	0	0	0	0	0	0	0	0	0	0	0	0	0	0	0	0	0	0	0	0	0	0	0	LNN43_16105	LNN43_16105	ketoacyl-ACP synthase III	synonymous_variant c.744G>A p.Leu248Leu
CP086467.1	3261505	A	T	0	0	0	0	0	0	0	0	0	0	1	0	0	0	0	0	0	0	0	0	0	0	0	0	0	0	0	0	0	0	0	0	0	0	0				intergenic
CP086467.1	3261623	G	T	0	0	0	0	0	0	0	0	0	0	0	0	0	0	1	0	0	0	0	0	0	0	0	0	0	0	0	0	0	0	0	1	0	0	0	LNN43_16110	plsX	phosphate acyltransferase PlsX	missense_variant c.1021C>A p.Pro341Thr
CP086467.1	3263512	A	G	1	1	1	1	1	1	1	1	1	1	1	1	1	1	1	1	1	1	1	1	1	1	1	1	1	1	1	1	1	1	1	1	1	1	1	LNN43_16120	yceD	23S rRNA accumulation protein YceD	missense_variant c.47T>C p.Val16Ala
CP086467.1	3276762	G	A	0	0	1	0	0	0	0	0	0	0	0	0	0	0	0	0	0	0	0	0	0	0	0	0	0	0	0	0	0	0	0	0	0	0	0	LNN43_16170	mdtH	multidrug efflux MFS transporter MdtH	synonymous_variant c.1146G>A p.Leu382Leu
CP086467.1	3279036	G	C	0	0	0	0	0	0	0	0	0	0	0	0	0	0	0	0	0	0	0	0	0	0	0	0	0	0	0	0	0	0	0	1	0	0	0				intergenic
CP086467.1	3279217	C	T	0	0	0	0	0	0	0	0	0	0	0	0	0	0	0	0	0	0	0	0	0	0	0	0	0	0	0	0	0	0	0	0	0	0	1				intergenic
CP086467.1	3290361	T	A	0	0	0	1	0	0	0	0	0	0	0	0	0	0	0	0	0	0	0	0	0	0	0	0	0	0	0	0	0	0	0	0	0	0	0	LNN43_16240	mdoC	glucans biosynthesis protein MdoC	synonymous_variant c.708T>A p.Arg236Arg
CP086467.1	3292208	G	T	0	0	0	0	0	0	0	0	1	0	0	0	0	0	0	0	0	0	0	0	0	0	0	0	0	0	0	0	0	0	0	0	0	0	0	LNN43_16255	LNN43_16255	DUF1097 domain-containing protein	stop_gained c.461C>A p.Ser154*
CP086467.1	3293875	C	T	0	0	0	0	0	0	0	0	0	0	0	0	0	0	0	0	0	0	0	1	0	0	0	0	0	0	0	0	0	0	0	0	0	0	0	LNN43_16265	LNN43_16265	phosphatase	missense_variant c.212G>A p.Gly71Asp
CP086467.1	3298000	C	G	0	0	0	1	0	0	0	0	0	0	0	0	0	0	0	0	0	0	0	0	0	0	0	0	0	0	0	0	0	0	0	0	0	0	0	LNN43_16295	LNN43_16295	LysR family transcriptional regulator	missense_variant c.625G>C p.Gly209Arg
CP086467.1	3298003	G	C	0	0	0	1	0	0	0	0	0	0	0	0	0	0	0	0	0	0	0	0	0	0	0	0	0	0	0	0	0	0	0	0	0	0	0	LNN43_16295	LNN43_16295	LysR family transcriptional regulator	missense_variant c.622C>G p.Pro208Ala
CP086467.1	3307970	G	C	1	1	0	0	0	0	0	0	0	0	0	0	0	0	0	0	0	0	0	0	0	0	0	0	0	0	0	0	0	0	0	0	0	0	0	LNN43_16350	putP	sodium/proline symporter PutP	synonymous_variant c.1353C>G p.Gly451Gly
CP086467.1	3316463	G	A	1	1	1	1	1	1	1	1	1	1	1	1	1	1	1	1	1	1	1	1	1	1	1	1	1	1	1	1	1	1	1	1	1	1	1	LNN43_16375	rutB	pyrimidine utilization protein B	missense_variant c.166G>A p.Ala56Thr
CP086467.1	3319632	T	A	0	0	1	1	0	1	1	1	1	1	1	1	1	1	1	1	1	1	1	0	1	1	1	1	0	0	1	0	1	1	1	1	1	1	1	LNN43_16400	rutG	pyrimidine utilization transport protein G	missense_variant c.326T>A p.Leu109Gln
CP086467.1	3370915	G	A	1	1	0	0	0	0	0	0	0	0	0	0	0	0	0	0	0	0	0	0	0	0	0	0	0	0	0	0	0	0	0	0	0	0	0	LNN43_16715	LNN43_16715	LysR family transcriptional regulator	synonymous_variant c.40C>T p.Leu14Leu
CP086467.1	3382973	G	A	0	0	1	1	0	1	1	1	1	1	1	1	1	1	1	1	1	1	1	0	1	1	1	1	0	0	1	0	1	1	1	1	1	1	1	LNN43_16780	yccX	acylphosphatase	synonymous_variant c.66C>T p.Ser22Ser
CP086467.1	3386225	A	G	0	0	0	0	0	0	0	0	0	0	0	0	0	0	0	0	0	0	0	0	0	0	0	0	1	1	0	1	0	0	0	0	0	0	0				intergenic
CP086467.1	3388714	G	T	0	0	0	0	0	0	0	0	0	0	0	0	0	0	0	0	0	1	1	0	1	1	1	1	0	0	1	0	0	1	1	0	1	1	0	LNN43_16810	LNN43_16810	glycosyltransferase	missense_variant c.1703C>A p.Thr568Lys
CP086467.1	3397260	C	T	0	0	0	1	0	1	1	1	0	0	0	0	1	0	0	0	0	0	0	0	0	0	0	0	0	0	0	0	1	0	0	0	0	0	1	LNN43_16830	LNN43_16830	Ig-like domain-containing protein	synonymous_variant c.10236G>A p.Leu3412Leu
CP086467.1	3397825	G	A	0	0	0	0	0	0	0	0	0	0	0	0	1	0	0	0	0	0	0	0	0	0	0	0	0	0	0	0	0	0	0	0	0	0	0	LNN43_16830	LNN43_16830	Ig-like domain-containing protein	missense_variant c.9671C>T p.Ser3224Leu
CP086467.1	3404949	T	C	0	0	0	0	0	0	0	0	0	1	0	1	0	0	0	0	0	0	0	0	0	0	0	0	0	0	0	0	0	0	0	0	0	0	0	LNN43_16830	LNN43_16830	Ig-like domain-containing protein	synonymous_variant c.2547A>G p.Val849Val
CP086467.1	3407055	A	G	0	0	0	0	0	0	0	0	0	1	0	1	0	0	0	0	0	0	0	0	0	0	0	0	0	0	0	0	0	0	0	0	0	0	0	LNN43_16830	LNN43_16830	Ig-like domain-containing protein	synonymous_variant c.441T>C p.Asp147Asp
CP086467.1	3408383	T	C	0	0	0	1	0	1	1	1	0	0	0	0	1	0	0	0	0	0	0	0	0	0	0	0	0	0	0	0	1	0	0	0	0	0	1				intergenic
CP086467.1	3414241	C	T	0	0	0	0	0	1	0	0	0	0	0	0	0	0	0	0	0	0	0	0	0	0	0	0	0	0	0	0	0	0	0	0	0	0	1	LNN43_16860	yccS	YccS family putative transporter	missense_variant c.2048C>T p.Pro683Leu
CP086467.1	3414312	C	A	0	0	0	0	0	0	0	0	0	0	0	0	1	0	0	0	0	0	0	0	0	0	0	0	0	0	0	0	1	0	0	0	0	0	0	LNN43_16860	yccS	YccS family putative transporter	missense_variant c.2119C>A p.His707Asn
CP086467.1	3416703	G	A	0	0	1	0	0	0	0	0	0	0	0	0	0	0	0	0	0	0	0	0	0	0	0	0	0	0	0	0	0	0	0	0	0	0	0	LNN43_16875	ompA	porin OmpA	missense_variant c.554G>A p.Gly185Asp
CP086467.1	3417310	G	C	1	1	0	0	1	0	0	0	0	0	0	0	0	0	0	0	0	0	0	1	0	0	0	0	1	1	0	1	0	0	0	0	0	0	0				intergenic
CP086467.1	3419298	G	A	0	0	0	0	0	0	0	0	0	0	0	0	0	0	0	0	0	0	0	0	0	0	0	0	0	0	1	0	0	0	0	0	0	0	0	LNN43_16885	LNN43_16885	Lon protease family protein	missense_variant c.1309G>A p.Asp437Asn
CP086467.1	3441186	C	T	0	0	0	0	1	0	0	0	0	0	0	0	0	0	0	0	0	0	0	0	0	0	0	0	0	0	0	0	0	0	0	0	0	0	0	LNN43_16975	LNN43_16975	M20 family metallopeptidase	missense_variant c.118G>A p.Ala40Thr
CP086467.1	3448004	T	C	0	0	0	1	0	1	1	1	1	1	1	1	1	1	1	1	1	1	1	0	1	1	1	1	0	0	1	0	1	1	1	1	1	1	1				intergenic
CP086467.1	3448006	C	G	0	0	0	1	0	1	1	1	1	1	1	1	1	1	1	1	1	1	1	0	1	1	1	1	0	0	1	0	1	1	1	1	1	1	1				intergenic
CP086467.1	3448836	T	G	0	0	1	0	0	0	0	0	0	0	0	0	0	0	0	0	0	0	0	0	0	0	0	0	0	0	0	0	0	0	0	0	0	0	0	LNN43_17005	ompK35	porin OmpK35	missense_variant c.685T>G p.Trp229Gly
CP086467.1	3469495	C	A	0	0	0	1	0	0	0	0	0	0	0	0	0	0	0	0	0	0	0	0	0	0	0	0	0	0	0	0	0	0	0	0	0	0	0	LNN43_17085	LNN43_17085	ComEC family protein	missense_variant c.1147G>T p.Val383Phe
CP086467.1	3471806	C	T	0	0	0	0	0	0	0	0	1	0	0	0	0	0	0	0	0	0	0	0	0	0	0	0	0	0	0	0	0	0	0	0	0	0	0	LNN43_17095	rpsA	30S ribosomal protein S1	missense_variant c.1154G>A p.Gly385Asp
CP086467.1	3479354	T	A	0	0	0	0	1	0	0	0	0	0	0	0	0	0	0	0	0	0	0	0	0	0	0	0	0	0	0	0	0	0	0	0	0	0	0				intergenic
CP086467.1	3486913	C	A	0	0	0	0	0	0	0	0	0	0	0	0	0	1	0	1	0	0	0	0	0	0	0	0	0	0	0	0	0	0	0	0	0	0	0	LNN43_17155	dmsA	dimethylsulfoxide reductase subunit A	synonymous_variant c.2268G>T p.Thr756Thr
CP086467.1	3512444	T	C	0	0	1	1	0	1	1	1	1	1	1	1	1	1	1	1	1	1	1	0	1	1	1	1	0	0	1	0	1	1	1	1	1	1	1				intergenic
CP086467.1	3582721	G	A	0	0	1	0	0	0	0	0	0	0	0	0	0	0	0	0	0	0	0	0	0	0	0	0	0	0	0	0	0	0	0	0	0	0	0	LNN43_17640	LNN43_17640	Cof-type HAD-IIB family hydrolase	synonymous_variant c.525G>A p.Ala175Ala
CP086467.1	3585744	A	G	1	1	1	1	1	1	1	1	1	1	1	1	1	1	1	1	1	1	1	1	1	1	1	1	1	1	1	1	1	1	1	1	1	1	1	LNN43_17655	deoR	DNA-binding transcriptional repressor DeoR	missense_variant c.443A>G p.Asn148Ser
CP086467.1	3588449	T	C	0	0	0	1	0	0	0	0	0	0	0	0	0	0	0	0	0	0	0	0	0	0	0	0	0	0	0	0	0	0	0	0	0	0	0				intergenic
CP086467.1	3588450	C	A	0	0	0	1	0	0	0	0	0	0	0	0	0	0	0	0	0	0	0	0	0	0	0	0	0	0	0	0	0	0	0	0	0	0	0				intergenic
CP086467.1	3609266	G	A	0	0	0	0	0	0	0	0	0	0	0	0	0	0	0	0	0	0	0	1	0	0	0	0	0	0	0	0	0	0	0	0	0	0	0	LNN43_17745	LNN43_17745	DUF1479 domain-containing protein	synonymous_variant c.714G>A p.Ala238Ala
CP086467.1	3614362	T	A	0	0	0	0	0	0	0	0	0	0	0	0	0	0	0	0	0	0	0	0	0	0	0	0	1	1	0	1	0	0	0	0	0	0	0	LNN43_17760	LNN43_17760	glycoside hydrolase family 31 protein	missense_variant c.1859T>A p.Leu620Gln
CP086467.1	3621158	A	C	0	0	0	0	1	0	0	0	0	0	0	0	0	0	0	0	0	0	0	0	0	0	0	0	0	0	0	0	0	0	0	0	0	0	0				intergenic
CP086467.1	3622324	C	T	0	0	1	0	0	0	0	0	0	0	0	0	0	0	0	0	0	0	0	0	0	0	0	0	0	0	0	0	0	0	0	0	0	0	0	LNN43_17795	mntR	manganese-binding transcriptional regulator MntR	synonymous_variant c.429G>A p.Ala143Ala
CP086467.1	3629888	G	A	1	1	0	0	0	0	0	0	0	0	0	0	0	0	0	0	0	0	0	0	0	0	0	0	0	0	0	0	0	0	0	0	0	0	0	LNN43_17835	glnQ	glutamine ABC transporter ATP-binding protein GlnQ	missense_variant c.457G>A p.Val153Met
CP086467.1	3638788	G	A	0	0	0	0	0	0	0	0	0	0	0	0	0	1	0	1	0	0	0	0	0	0	0	0	0	0	0	0	0	0	0	0	0	0	0	LNN43_17880	rhlE	ATP-dependent RNA helicase RhlE	missense_variant c.1342C>T p.Pro448Ser
CP086467.1	3641398	T	C	1	1	1	1	1	1	1	1	1	1	1	1	1	1	1	1	1	1	1	1	1	1	1	1	1	1	1	1	1	1	1	1	1	1	1	LNN43_17890	LNN43_17890	transketolase	missense_variant c.784A>G p.Thr262Ala
CP086467.1	3643004	T	C	1	1	0	0	0	0	0	0	0	0	0	0	0	0	0	0	0	0	0	0	0	0	0	0	0	0	0	0	0	0	0	0	0	0	0	LNN43_17900	LNN43_17900	MFS transporter	synonymous_variant c.1323A>G p.Glu441Glu
CP086467.1	3647751	T	A	0	0	0	0	0	0	0	0	0	0	0	0	0	0	0	0	0	0	0	0	0	0	0	1	0	0	0	0	0	0	0	0	0	0	0	LNN43_17925	LNN43_17925	ATP-binding cassette domain-containing protein	missense_variant c.365T>A p.Leu122Gln
CP086467.1	3657317	A	G	1	1	1	1	1	1	1	1	1	1	1	1	1	1	1	1	1	1	1	1	1	1	1	1	1	1	1	1	1	1	1	1	1	1	1	LNN43_17980	moaB	molybdenum cofactor biosynthesis protein B	missense_variant c.392T>C p.Met131Thr
CP086467.1	3662709	A	C	0	0	0	0	0	0	0	0	0	0	0	0	0	0	0	0	0	1	1	0	1	1	1	1	0	0	1	0	0	1	1	0	1	1	0	LNN43_18005	pmrB	two-component system sensor histidine kinase PmrB	missense_variant c.329A>C p.Asn110Thr
CP086467.1	3676977	T	C	0	0	0	0	0	0	0	0	0	0	0	0	0	0	0	0	0	0	0	1	0	0	0	0	0	0	0	0	0	0	0	0	0	0	0	LNN43_18065	hutU	urocanate hydratase	missense_variant c.1256A>G p.Lys419Arg
CP086467.1	3695624	G	A	0	0	0	0	0	1	1	0	0	0	0	0	0	0	0	0	0	0	0	0	0	0	0	0	0	0	0	0	0	0	0	0	0	0	0	LNN43_18140	LNN43_18140	MerR family transcriptional regulator	stop_gained c.670C>T p.Gln224*
CP086467.1	3695871	C	T	0	0	0	0	0	0	0	0	0	0	0	0	0	1	0	1	0	0	0	0	0	0	0	0	0	0	0	0	0	0	0	0	0	0	0	LNN43_18140	LNN43_18140	MerR family transcriptional regulator	missense_variant c.423G>A p.Met141Ile
CP086467.1	3696103	C	T	0	0	0	0	0	0	0	0	0	0	0	0	0	0	0	0	0	0	1	0	1	1	1	1	0	0	1	0	0	0	1	0	1	1	0	LNN43_18140	LNN43_18140	MerR family transcriptional regulator	missense_variant c.191G>A p.Gly64Glu
CP086467.1	3697901	C	T	1	1	0	0	1	0	0	0	0	0	0	0	0	0	0	0	0	0	0	1	0	0	0	0	1	1	0	1	0	0	0	0	0	0	0				intergenic
CP086467.1	3701724	C	T	0	0	0	0	0	0	0	0	0	0	0	0	0	0	0	0	0	0	1	0	1	1	1	1	0	0	1	0	0	1	1	0	1	1	0	LNN43_18175	modC	molybdenum ABC transporter ATP-binding protein ModC	synonymous_variant c.474G>A p.Ser158Ser
CP086467.1	3703273	C	A	0	0	0	0	0	0	0	0	0	0	0	0	0	0	0	0	0	0	0	0	0	0	0	0	0	0	0	0	0	0	0	0	0	0	1	LNN43_18185	modA	molybdate ABC transporter substrate-binding protein	missense_variant c.390G>T p.Trp130Cys
CP086467.1	3726587	C	T	0	0	0	0	0	0	0	0	0	1	0	1	0	0	0	0	0	0	0	0	0	0	0	0	0	0	0	0	0	0	0	0	0	0	0				intergenic
CP086467.1	3752291	G	A	0	0	0	0	0	0	0	0	0	0	0	0	0	0	0	0	0	0	0	1	0	0	0	0	0	0	0	0	0	0	0	0	0	0	0	LNN43_18460	pxpA	5-oxoprolinase subunit PxpA	missense_variant c.736C>T p.Leu246Phe
CP086467.1	3752818	G	T	0	0	0	0	0	0	0	0	0	0	0	0	0	0	0	0	0	0	0	1	0	0	0	0	0	0	0	0	0	0	0	0	0	0	0	LNN43_18460	pxpA	5-oxoprolinase subunit PxpA	missense_variant c.209C>A p.Ala70Glu
CP086467.1	3755932	G	A	0	0	0	0	0	0	0	0	0	0	0	0	0	0	0	0	1	0	0	0	0	0	0	0	0	0	0	0	0	0	0	0	0	0	0	LNN43_18480	LNN43_18480	MFS transporter	synonymous_variant c.309G>A p.Leu103Leu
CP086467.1	3756336	A	C	1	0	0	0	0	0	0	0	0	0	0	0	0	0	0	0	0	0	0	0	0	0	0	0	0	0	0	0	0	0	0	0	0	0	0	LNN43_18480	LNN43_18480	MFS transporter	missense_variant c.713A>C p.Tyr238Ser
CP086467.1	3776176	C	T	0	0	0	0	0	0	0	0	0	0	0	0	0	0	0	0	0	0	0	1	0	0	0	0	1	0	0	1	0	0	0	0	0	0	0	LNN43_18580	glnS	glutamine--tRNA ligase	synonymous_variant c.834G>A p.Val278Val
CP086467.1	3782706	T	C	1	1	1	1	1	1	1	1	1	1	1	1	1	1	1	1	1	1	1	1	1	1	1	1	1	1	1	1	1	1	1	1	1	1	1	LNN43_18600	LNN43_18600	ROK family protein	missense_variant c.1178T>C p.Val393Ala
CP086467.1	3797329	T	C	0	0	0	0	0	0	1	0	0	0	0	0	0	0	0	0	0	0	0	0	0	0	0	0	0	0	0	0	0	0	0	0	0	0	0	LNN43_18695	LNN43_18695	amino acid ABC transporter ATP-binding protein	synonymous_variant c.678T>C p.Asn226Asn
CP086467.1	3798367	A	T	0	0	0	0	0	1	0	0	0	0	0	0	0	0	0	0	0	0	0	0	0	0	0	0	0	0	0	0	0	0	0	0	0	0	1	LNN43_18700	LNN43_18700	ShlB/FhaC/HecB family hemolysin secretion/activation protein	missense_variant c.617A>T p.Glu206Val
CP086467.1	3810222	C	T	0	0	1	0	0	0	0	0	0	0	0	0	0	0	0	0	0	0	0	0	0	0	0	0	0	0	0	0	0	0	0	0	0	0	0	LNN43_18750	mrdA	peptidoglycan DD-transpeptidase MrdA	missense_variant c.1586C>T p.Thr529Ile
CP086467.1	3814793	G	T	0	0	0	0	0	0	0	0	0	0	0	0	0	0	0	0	0	1	1	0	1	1	1	1	0	0	1	0	0	1	1	0	1	1	0	LNN43_18775	lipB	lipoyl(octanoyl) transferase LipB	synonymous_variant c.165G>T p.Ala55Ala
CP086467.1	3820797	A	T	0	0	0	0	0	0	0	0	0	0	0	0	0	1	0	1	0	0	0	0	0	0	0	0	0	0	0	0	0	0	0	0	0	0	0	LNN43_18815	dcuC	anaerobic C4-dicarboxylate transporter DcuC	missense_variant c.59A>T p.Tyr20Phe
CP086467.1	3821070	G	A	0	0	0	0	0	0	0	0	0	0	0	0	0	1	0	1	0	0	0	0	0	0	0	0	0	0	0	0	0	0	0	0	0	0	0	LNN43_18815	dcuC	anaerobic C4-dicarboxylate transporter DcuC	missense_variant c.332G>A p.Arg111His
CP086467.1	3821951	C	T	0	0	0	1	0	0	0	0	0	0	0	0	0	0	0	0	0	0	0	0	0	0	0	0	0	0	0	0	0	0	0	0	0	0	0	LNN43_18815	dcuC	anaerobic C4-dicarboxylate transporter DcuC	missense_variant c.1213C>T p.Arg405Cys
CP086467.1	3826031	C	A	0	0	0	0	0	0	0	0	0	0	0	0	0	1	0	1	0	0	0	0	0	0	0	0	0	0	0	0	0	0	0	0	0	0	0				intergenic
CP086467.1	3831803	C	T	0	0	0	1	0	1	1	1	1	1	1	1	1	1	1	1	1	1	1	0	1	1	1	1	0	0	1	0	1	1	1	1	1	1	1	LNN43_18865	LNN43_18865	pyridoxal phosphate-dependent aminotransferase	synonymous_variant c.162G>A p.Gly54Gly
CP086467.1	3833390	C	A	0	0	0	0	0	0	0	0	0	0	0	0	0	0	0	0	0	0	0	0	0	0	0	0	1	1	0	1	0	0	0	0	0	0	0				intergenic
CP086467.1	3834057	A	T	0	0	0	0	0	1	0	0	0	0	0	0	0	0	0	0	0	0	0	0	0	0	0	0	0	0	0	0	0	0	0	0	0	0	1	LNN43_18880	LNN43_18880	molybdopterin-dependent oxidoreductase	synonymous_variant c.1695T>A p.Ile565Ile
CP086467.1	3836721	C	T	0	0	0	0	0	0	0	0	0	1	1	1	0	1	1	1	1	1	1	0	1	1	1	1	0	0	1	0	0	1	1	1	1	1	0	LNN43_18885	LNN43_18885	sugar ABC transporter substrate-binding protein	stop_gained c.562C>T p.Gln188*
CP086467.1	3866665	G	T	1	1	0	0	0	0	0	0	0	0	0	0	0	0	0	0	0	0	0	1	0	0	0	0	1	0	0	1	0	0	0	0	0	0	0	LNN43_19020	cstA	carbon starvation protein CstA	missense_variant c.1419C>A p.His473Gln
CP086467.1	3871568	T	A	0	0	0	0	0	1	0	0	0	0	0	0	0	0	0	0	0	0	0	0	0	0	0	0	0	0	0	0	0	0	0	0	0	0	1	LNN43_19040	entE	(2,3-dihydroxybenzoyl)adenylate synthase EntE	missense_variant c.514A>T p.Asn172Tyr
CP086467.1	3884700	A	G	0	0	0	0	0	0	0	0	0	0	0	0	0	0	0	0	0	0	0	1	0	0	0	0	0	0	0	0	0	0	0	0	0	0	0				intergenic
CP086467.1	3889267	G	A	0	0	1	1	0	1	1	1	1	1	1	1	1	1	1	1	1	1	1	0	1	1	1	1	0	0	1	0	1	1	1	1	1	1	1	LNN43_19105	LNN43_19105	transketolase	missense_variant c.167C>T p.Ala56Val
CP086467.1	3892051	G	A	0	0	1	1	0	1	1	1	1	1	1	1	1	1	1	1	1	1	1	0	1	1	1	1	0	0	1	0	1	1	1	1	1	1	1	LNN43_19115	LNN43_19115	FGGY-family carbohydrate kinase	stop_gained c.944G>A p.Trp315*
CP086467.1	3898997	G	A	0	0	1	1	0	1	1	1	1	1	1	1	1	1	1	1	1	1	1	0	1	1	1	1	0	0	1	0	1	1	1	1	1	1	1	LNN43_19150	LNN43_19150	glutathione S-transferase	missense_variant c.524C>T p.Ser175Leu
CP086467.1	3989270	C	T	0	0	0	0	0	0	0	0	0	0	0	0	0	0	0	0	0	1	1	0	1	1	1	1	0	0	1	0	0	1	1	0	1	1	0	LNN43_19560	LNN43_19560	carbohydrate porin	synonymous_variant c.381C>T p.Gly127Gly
CP086467.1	3990619	C	A	0	0	0	0	0	0	0	0	0	0	0	0	0	0	0	0	0	1	1	0	1	1	1	1	0	0	1	0	0	1	1	0	1	1	0	LNN43_19565	LNN43_19565	sucrose-specific PTS transporter subunit IIBC	missense_variant c.108C>A p.Asp36Glu
CP086467.1	3993773	C	A	0	0	0	1	0	0	0	0	0	0	0	0	0	0	0	0	0	0	0	0	0	0	0	0	0	0	0	0	0	0	0	0	0	0	0	LNN43_19575	LNN43_19575	LacI family DNA-binding transcriptional regulator	synonymous_variant c.468C>A p.Pro156Pro
CP086467.1	3993774	A	G	0	0	0	1	0	0	0	0	0	0	0	0	0	0	0	0	0	0	0	0	0	0	0	0	0	0	0	0	0	0	0	0	0	0	0	LNN43_19575	LNN43_19575	LacI family DNA-binding transcriptional regulator	missense_variant c.469A>G p.Ser157Gly
CP086467.1	3994306	G	C	0	0	1	0	0	0	0	0	0	0	0	0	0	0	0	0	0	0	0	0	0	0	0	0	0	0	0	0	0	0	0	0	0	0	0	LNN43_19575	LNN43_19575	LacI family DNA-binding transcriptional regulator	missense_variant c.1001G>C p.Arg334Pro
CP086467.1	4003757	A	T	0	0	0	1	0	0	0	0	0	0	0	0	0	0	0	0	0	0	0	0	0	0	0	0	0	0	0	0	0	0	0	0	0	0	0	LNN43_19615	LNN43_19615	Gfo/Idh/MocA family oxidoreductase	missense_variant c.320T>A p.Leu107Gln
CP086467.1	4014311	T	A	0	0	0	0	0	0	0	0	0	0	0	0	0	0	0	0	0	0	0	0	0	0	0	0	0	0	1	0	0	0	0	0	0	0	0	LNN43_19650	cadC	lysine decarboxylation/transport transcriptional activator CadC	missense_variant c.659A>T p.His220Leu
CP086467.1	4016745	T	A	0	0	0	0	0	1	0	0	0	0	0	0	0	0	0	0	0	0	0	0	0	0	0	0	0	0	0	0	0	0	0	0	0	0	1				intergenic
CP086467.1	4022017	C	T	0	0	0	0	0	0	0	0	0	0	0	0	0	0	0	0	0	0	0	1	0	0	0	0	0	0	0	0	0	0	0	0	0	0	0	LNN43_19680	LNN43_19680	molecular chaperone	missense_variant c.106G>A p.Glu36Lys
CP086467.1	4022038	T	A	0	0	0	0	0	1	0	0	0	0	0	0	0	0	0	0	0	0	0	0	0	0	0	0	0	0	0	0	0	0	0	0	0	0	1	LNN43_19680	LNN43_19680	molecular chaperone	missense_variant c.85A>T p.Ile29Phe
CP086467.1	4024021	C	A	0	0	0	0	0	0	0	0	0	0	0	0	0	0	0	0	0	1	1	0	1	1	1	1	0	0	1	0	0	1	1	0	1	1	0	LNN43_19695	LNN43_19695	hypothetical protein	missense_variant c.170C>A p.Thr57Lys
CP086467.1	4089890	T	C	0	0	1	0	0	0	0	0	0	0	0	0	0	0	0	0	0	0	0	0	0	0	0	0	0	0	0	0	0	0	0	0	0	0	0	LNN43_20170	LNN43_20170	SDR family oxidoreductase	missense_variant c.98T>C p.Leu33Pro
CP086467.1	4114070	C	T	0	0	0	0	0	0	0	0	0	0	0	0	0	1	0	1	0	1	1	0	1	1	1	1	0	0	1	0	0	1	1	0	1	1	0	LNN43_20280	priC	primosomal replication protein N''	stop_gained c.199C>T p.Gln67*
CP086467.1	4117551	T	C	0	0	0	1	0	1	1	1	0	0	0	0	1	0	0	0	0	0	0	0	0	0	0	0	0	0	0	0	1	0	0	0	0	0	1	LNN43_20295	mscK	mechanosensitive channel MscK	missense_variant c.1385A>G p.Asn462Ser
CP086467.1	4126323	G	T	0	0	0	0	0	0	0	0	0	0	0	0	0	0	0	0	0	1	1	0	1	1	1	1	0	0	1	0	0	1	1	0	1	1	0	LNN43_20335	LNN43_20335	YlaC family protein	synonymous_variant c.141G>T p.Leu47Leu
CP086467.1	4139422	G	T	0	0	0	0	0	0	1	0	0	0	0	0	0	0	0	0	0	0	0	0	0	0	0	0	0	0	0	0	0	0	0	0	0	0	0				intergenic
CP086467.1	4146965	G	C	0	0	0	1	0	0	0	0	0	0	0	0	0	0	0	0	0	0	0	0	0	0	0	0	0	0	0	0	0	0	0	0	0	0	0				intergenic
CP086467.1	4146968	C	T	0	0	0	1	0	0	0	0	0	0	0	0	0	0	0	0	0	0	0	0	0	0	0	0	0	0	0	0	0	0	0	0	0	0	0				intergenic
CP086467.1	4162703	A	T	0	0	0	0	0	1	0	0	0	0	0	0	0	0	0	0	0	0	0	0	0	0	0	0	0	0	0	0	0	0	0	0	0	0	1	LNN43_20520	ppiD	peptidylprolyl isomerase	missense_variant c.641T>A p.Ile214Asn
CP086467.1	4162735	C	T	0	0	0	0	0	0	1	0	0	0	0	0	0	0	0	0	0	0	0	0	0	0	0	0	0	0	0	0	0	0	0	0	0	0	0	LNN43_20520	ppiD	peptidylprolyl isomerase	synonymous_variant c.609G>A p.Leu203Leu
CP086467.1	4190317	G	A	0	0	0	0	0	0	0	0	0	0	0	0	1	0	0	0	0	0	0	0	0	0	0	0	0	0	0	0	0	0	0	0	0	0	0	LNN43_20640	LNN43_20640	YajQ family cyclic di-GMP-binding protein	missense_variant c.233C>T p.Ser78Phe
CP086467.1	4228213	A	G	0	0	0	0	0	0	0	0	0	0	0	0	0	0	0	0	0	0	0	0	0	0	0	0	1	1	0	1	0	0	0	0	0	0	0	LNN43_20840	phoR	phosphate regulon sensor histidine kinase PhoR	missense_variant c.2T>C p.Val1Ala
CP086467.1	4230192	T	G	0	0	0	0	0	1	0	0	0	0	0	0	0	0	0	0	0	0	0	0	0	0	0	0	0	0	0	0	0	0	0	0	0	0	1	LNN43_20850	sbcD	exonuclease subunit SbcD	missense_variant c.1085T>G p.Val362Gly
CP086467.1	4241453	C	T	0	0	0	0	0	0	0	0	0	0	0	0	0	0	0	0	0	1	1	0	1	1	1	1	0	0	1	0	0	1	1	0	1	1	0	LNN43_20910	phoA	alkaline phosphatase	synonymous_variant c.471G>A p.Gln157Gln
CP086467.1	4241778	G	T	0	0	0	0	0	0	0	0	0	0	0	0	0	0	0	0	0	1	1	0	1	1	1	1	0	0	1	0	0	1	1	0	1	1	0	LNN43_20910	phoA	alkaline phosphatase	missense_variant c.146C>A p.Ala49Glu
CP086467.1	4246315	C	A	0	0	0	1	0	1	1	1	0	1	1	1	1	1	1	1	1	1	1	0	1	1	1	1	0	0	1	0	1	1	1	1	1	1	1	LNN43_20940	LNN43_20940	YaiY family protein	missense_variant c.5C>A p.Ala2Asp
CP086467.1	4248325	T	A	1	1	0	0	0	0	0	0	0	0	0	0	0	0	0	0	0	0	0	0	0	0	0	0	0	0	0	0	0	0	0	0	0	0	0	LNN43_20950	sbmA	peptide antibiotic transporter SbmA	missense_variant c.631A>T p.Asn211Tyr
CP086467.1	4258137	G	A	1	1	0	0	1	0	0	0	0	0	0	0	0	0	0	0	0	0	0	1	0	0	0	0	1	1	0	1	0	0	0	0	0	0	0	LNN43_20995	mmuM	homocysteine S-methyltransferase	synonymous_variant c.829C>T p.Leu277Leu
CP086467.1	4272531	C	T	0	0	0	0	0	0	1	0	0	0	0	0	0	0	0	0	0	0	0	0	0	0	0	0	0	0	0	0	0	0	0	0	0	0	0	LNN43_21075	LNN43_21075	amino acid ABC transporter permease	missense_variant c.262C>T p.Pro88Ser
CP086467.1	4275220	C	A	1	1	0	0	0	0	0	0	0	0	0	0	0	0	0	0	0	0	0	0	0	0	0	0	0	0	0	0	0	0	0	0	0	0	0	LNN43_21085	ecpD	fimbrial adhesin EcpD	missense_variant c.66G>T p.Arg22Ser
CP086467.1	4278699	G	A	0	0	0	0	0	0	0	0	0	0	0	0	0	0	0	0	0	0	0	0	0	0	0	0	1	0	0	1	0	0	0	0	0	0	0	LNN43_21100	ecpA	common pilus major fimbrillin subunit EcpA	missense_variant c.442C>T p.Arg148Cys
CP086467.1	4278871	A	T	1	1	0	0	1	0	0	0	0	0	0	0	0	0	0	0	0	0	0	1	0	0	0	0	1	1	0	1	0	0	0	0	0	0	0	LNN43_21100	ecpA	common pilus major fimbrillin subunit EcpA	synonymous_variant c.270T>A p.Leu90Leu
CP086467.1	4283015	C	T	1	1	0	0	0	0	0	0	0	0	0	0	0	0	0	0	0	0	0	1	0	0	0	0	1	0	0	1	0	0	0	0	0	0	0	LNN43_21120	phnE	phosphonate ABC transporter, permease protein PhnE	synonymous_variant c.540C>T p.Phe180Phe
CP086467.1	4283213	G	A	1	1	0	0	0	0	0	0	0	0	0	0	0	0	0	0	0	0	0	1	0	0	0	0	1	0	0	1	0	0	0	0	0	0	0	LNN43_21120	phnE	phosphonate ABC transporter, permease protein PhnE	synonymous_variant c.738G>A p.Gln246Gln
CP086467.1	4294455	A	G	0	0	1	0	0	0	0	0	0	0	0	0	0	0	0	0	0	0	0	0	0	0	0	0	0	0	0	0	0	0	0	0	0	0	0	LNN43_21160	proB	glutamate 5-kinase	downstream_gene_variant c.*3626A>G
CP086467.1	4295339	C	A	1	1	0	0	1	0	0	0	0	0	0	0	0	0	0	0	0	0	0	1	0	0	0	0	1	1	0	1	0	0	0	0	0	0	0				intergenic
CP086467.1	4295619	A	G	0	0	0	1	0	1	1	1	0	0	0	0	1	0	0	0	0	0	0	0	0	0	0	0	0	0	0	0	1	0	0	0	0	0	1	LNN43_21190	LNN43_21190	hypothetical protein	synonymous_variant c.759T>C p.Ala253Ala
CP086467.1	4326376	C	A	0	0	0	0	0	0	0	0	0	0	0	0	0	1	0	1	0	0	0	0	0	0	0	0	0	0	0	0	0	0	0	0	0	0	0	LNN43_21325	lhgO	L-2-hydroxyglutarate oxidase	missense_variant c.386C>A p.Pro129Gln
CP086467.1	4333065	G	A	0	0	0	0	0	0	0	0	0	0	0	0	0	1	0	1	0	0	0	0	0	0	0	0	0	0	0	0	0	0	0	0	0	0	0	LNN43_21350	LNN43_21350	undecaprenyl-phosphate glucose phosphotransferase	synonymous_variant c.468G>A p.Leu156Leu
CP086467.1	4336791	G	A	1	1	0	0	0	0	0	0	0	0	0	0	0	0	0	0	0	0	0	0	0	0	0	0	0	0	0	0	0	0	0	0	0	0	0	LNN43_21365	LNN43_21365	exopolysaccharide transport family protein	missense_variant c.962G>A p.Gly321Asp
CP086467.1	4350547	C	A	0	0	0	0	0	0	0	0	0	0	0	0	0	0	0	0	0	0	0	1	0	0	0	0	0	0	0	0	0	0	0	0	0	0	0	LNN43_21430	LNN43_21430	GNAT family N-acetyltransferase	missense_variant c.215G>T p.Gly72Val
CP086467.1	4366935	C	A	0	0	0	0	0	0	0	0	0	0	0	0	0	0	0	0	0	1	1	0	1	1	1	1	0	0	1	0	0	1	1	0	1	1	0				intergenic
CP086467.1	4369652	C	T	0	0	1	0	0	0	0	0	0	0	0	0	0	0	0	0	0	0	0	0	0	0	0	0	0	0	0	0	0	0	0	0	0	0	0	LNN43_21535	gloB	hydroxyacylglutathione hydrolase	synonymous_variant c.552C>T p.Asp184Asp
CP086467.1	4376316	G	A	0	0	1	0	0	0	0	0	0	0	0	0	0	0	0	0	0	0	0	0	0	0	0	0	0	0	0	0	0	0	0	0	0	0	0				intergenic
CP086467.1	4393446	T	C	0	0	0	1	0	0	0	0	0	0	0	0	0	0	0	0	0	0	0	0	0	0	0	0	0	0	0	0	0	0	0	0	0	0	0	LNN43_21670	LNN43_21670	VOC family protein	missense_variant c.23A>G p.His8Arg
CP086467.1	4408353	G	T	0	0	0	0	0	0	0	0	0	0	0	0	0	1	0	1	0	0	0	0	0	0	0	0	0	0	0	0	0	0	0	0	0	0	0	LNN43_21725	rseP	sigma E protease regulator RseP	missense_variant c.451C>A p.Leu151Ile
CP086467.1	4421915	A	C	0	0	0	0	0	0	0	0	0	0	0	0	0	1	0	1	0	0	0	0	0	0	0	0	0	0	0	0	0	0	0	0	0	0	0				intergenic
CP086467.1	4432449	G	C	0	0	0	0	0	0	0	0	0	0	0	0	0	0	0	0	0	0	0	0	0	0	0	0	0	0	0	0	0	0	0	0	0	1	0	LNN43_21830	fhuB	Fe(3+)-hydroxamate ABC transporter permease FhuB	synonymous_variant c.387C>G p.Gly129Gly
CP086467.1	4436023	C	A	0	0	0	0	0	0	0	0	0	0	0	0	0	1	0	1	0	0	0	0	0	0	0	0	0	0	0	0	0	0	0	0	0	0	0	LNN43_21845	fhuA	ferrichrome porin FhuA	synonymous_variant c.750G>T p.Ala250Ala
CP086467.1	4462496	G	T	0	0	0	0	0	1	0	0	0	0	0	0	0	0	0	0	0	0	0	0	0	0	0	0	0	0	0	0	0	0	0	0	0	0	1	LNN43_21970	pcnB	polynucleotide adenylyltransferase PcnB	stop_gained c.463G>T p.Glu155*
CP086467.1	4462497	A	G	0	0	0	0	0	1	0	0	0	0	0	0	0	0	0	0	0	0	0	0	0	0	0	0	0	0	0	0	0	0	0	0	0	0	1	LNN43_21970	pcnB	polynucleotide adenylyltransferase PcnB	missense_variant c.464A>G p.Glu155Gly
CP086467.1	4467680	C	T	0	0	0	0	0	0	0	0	0	0	0	0	0	0	0	0	0	0	1	0	1	1	1	1	0	0	1	0	0	1	1	0	1	1	0	LNN43_22000	LNN43_22000	PTS sugar transporter subunit IIA	synonymous_variant c.264G>A p.Val88Val
CP086467.1	4470583	A	C	0	0	0	0	0	1	0	0	0	0	0	0	0	0	0	0	0	0	0	0	0	0	0	0	0	0	0	0	0	0	0	0	0	0	1	LNN43_22015	can	carbonate dehydratase	missense_variant c.640A>C p.Ile214Leu
CP086467.1	4487619	T	C	0	0	0	0	0	0	0	0	0	0	0	0	0	0	0	0	0	0	0	1	0	0	0	0	0	0	0	0	0	0	0	0	0	0	0	LNN43_22090	lpdA	dihydrolipoyl dehydrogenase	missense_variant c.692A>G p.Asn231Ser
CP086467.1	4518691	G	C	0	0	0	0	0	0	1	0	0	0	0	0	0	0	0	0	0	0	0	0	0	0	0	0	0	0	0	0	0	0	0	0	0	0	0	LNN43_22220	murG	undecaprenyldiphospho-muramoylpentapeptide beta-N-acetylglucosaminyltransferase	missense_variant c.667C>G p.Gln223Glu
CP086467.1	4530469	G	A	0	0	0	1	0	1	1	1	0	1	1	1	1	1	1	1	1	1	1	0	1	1	1	1	0	0	1	0	1	1	1	1	1	1	1	LNN43_22270	cra	catabolite repressor/activator	missense_variant c.575C>T p.Ser192Leu
CP086467.1	4555750	C	G	0	0	0	1	0	0	0	0	0	0	0	0	0	0	0	0	0	0	0	0	0	0	0	0	0	0	0	0	0	0	0	0	0	0	0	LNN43_22375	LNN43_22375	DedA family protein	start_lost c.3G>C p.Met1?
CP086467.1	4563270	T	C	0	0	0	0	0	0	0	0	0	1	0	1	0	0	0	0	0	0	0	0	0	0	0	0	0	0	0	0	0	0	0	0	0	0	0	LNN43_22400	polB	DNA polymerase II	missense_variant c.1976T>C p.Phe659Ser
CP086467.1	4563327	G	A	0	0	0	1	0	0	0	0	0	0	0	0	0	0	0	0	0	0	0	0	0	0	0	0	0	0	0	0	0	0	0	0	0	0	0	LNN43_22400	polB	DNA polymerase II	missense_variant c.2033G>A p.Gly678Asp
CP086467.1	4588270	T	C	0	0	0	0	0	0	0	0	0	0	0	0	0	0	1	0	1	0	0	0	0	0	0	0	0	0	0	0	0	0	0	1	0	0	0	LNN43_22495	carA	glutamine-hydrolyzing carbamoyl-phosphate synthase small subunit	missense_variant c.8A>G p.Lys3Arg
CP086467.1	4594472	T	A	0	0	0	0	0	0	0	0	0	0	0	0	0	0	0	0	0	0	0	1	0	0	0	0	0	0	0	0	0	0	0	0	0	0	0				intergenic
CP086467.1	4594473	A	G	0	0	0	0	0	0	0	0	0	0	0	0	0	0	0	0	0	0	0	1	0	0	0	0	0	0	0	0	0	0	0	0	0	0	0				intergenic
CP086467.1	4613301	C	A	0	0	0	0	0	0	0	0	0	0	0	0	0	1	0	1	0	1	1	0	1	1	1	1	0	0	1	0	0	1	1	0	1	1	0	LNN43_22615	nhaA	Na+/H+ antiporter NhaA	missense_variant c.409G>T p.Ala137Ser
CP086467.1	4614856	T	G	0	0	0	0	0	0	0	0	0	0	0	0	0	0	0	0	0	0	0	0	0	1	0	0	0	0	0	0	0	0	0	0	0	0	0	LNN43_22620	dnaJ	molecular chaperone DnaJ	missense_variant c.165A>C p.Glu55Asp
CP086467.1	4631402	T	C	0	0	0	0	0	0	1	0	0	0	0	0	0	0	0	0	0	0	0	0	0	0	0	0	0	0	0	0	0	0	0	0	0	0	0				intergenic
CP086467.1	4635204	C	A	1	1	0	0	0	0	0	0	0	0	0	0	0	0	0	0	0	0	0	0	0	0	0	0	0	0	0	0	0	0	0	0	0	0	0	LNN43_22715	creC	two-component system sensor histidine kinase CreC	missense_variant c.394G>T p.Gly132Cys
CP086467.1	4635514	C	T	0	0	0	0	0	0	0	0	0	0	0	0	0	0	0	0	0	0	0	0	0	0	0	1	0	0	0	0	0	0	0	0	0	0	0	LNN43_22715	creC	two-component system sensor histidine kinase CreC	synonymous_variant c.84G>A p.Gln28Gln
CP086467.1	4640118	G	A	0	0	0	1	0	0	0	0	0	0	0	0	0	0	0	0	0	0	0	0	0	0	0	0	0	0	0	0	0	0	0	0	0	0	0	LNN43_22750	sltY	murein transglycosylase	missense_variant c.1349C>T p.Ala450Val
CP086467.1	4645614	T	A	0	0	0	1	0	1	1	1	1	1	1	1	1	1	1	1	1	1	1	0	1	1	1	1	0	0	1	0	1	1	1	1	1	1	1	LNN43_22765	radA	DNA repair protein RadA	missense_variant c.479A>T p.Glu160Val
CP086467.1	4653467	G	A	0	0	0	0	0	0	0	0	0	0	0	0	0	0	0	0	0	0	0	0	0	0	0	0	0	0	0	0	0	0	0	0	0	0	1				intergenic
CP086467.1	4666821	C	A	0	0	0	0	0	0	1	0	0	0	0	0	0	0	0	0	0	0	0	0	0	0	0	0	0	0	0	0	0	0	0	0	0	0	0	LNN43_22890	LNN43_22890	PTS cellobiose transporter subunit IIC	missense_variant c.71G>T p.Gly24Val
CP086467.1	4701185	T	A	0	0	0	0	0	0	0	0	0	0	0	0	1	0	0	0	0	0	0	0	0	0	0	0	0	0	0	0	0	0	0	0	0	0	0				intergenic
CP086467.1	4704876	A	G	0	0	0	0	0	0	0	0	1	0	0	0	0	0	0	0	0	0	0	0	0	0	0	0	0	0	0	0	0	0	0	0	0	0	0	LNN43_23080	LNN43_23080	NAD(P)/FAD-dependent oxidoreductase	synonymous_variant c.1122A>G p.Gly374Gly
CP086467.1	4705628	T	C	1	1	0	0	0	0	0	0	0	0	0	0	0	0	0	0	0	0	0	1	0	0	0	0	1	0	0	1	0	0	0	0	0	0	0	LNN43_23090	LNN43_23090	hypothetical protein	synonymous_variant c.103T>C p.Leu35Leu
CP086467.1	4707045	G	T	0	0	0	1	0	1	1	1	0	0	0	0	1	0	0	0	0	0	0	0	0	0	0	0	0	0	0	0	1	0	0	0	0	0	1	LNN43_23100	LNN43_23100	fumarylacetoacetate hydrolase family protein	synonymous_variant c.669G>T p.Val223Val
CP086467.1	4717887	A	G	0	0	0	0	0	0	0	0	0	1	0	1	0	0	0	0	0	0	0	0	0	0	0	0	0	0	0	0	0	0	0	0	0	0	0				intergenic
CP086467.1	4721775	G	A	0	0	0	0	0	0	0	0	0	0	0	0	0	0	0	0	0	0	0	0	0	0	0	0	1	1	0	1	0	0	0	0	0	0	0				intergenic
CP086467.1	4723494	T	C	1	1	1	1	1	1	1	1	1	1	1	1	1	1	1	1	1	1	1	1	1	1	1	1	1	1	1	1	1	1	1	1	1	1	1	LNN43_23180	LNN43_23180	NAD-dependent succinate-semialdehyde dehydrogenase	synonymous_variant c.438A>G p.Leu146Leu
CP086467.1	4728990	C	T	0	0	0	0	0	0	0	0	0	1	0	1	0	0	0	0	0	0	0	0	0	0	0	0	0	0	0	0	0	0	0	0	0	0	0	LNN43_23205	mdtM	multidrug efflux MFS transporter MdtM	synonymous_variant c.895C>T p.Leu299Leu
CP086467.1	4737598	C	T	0	0	0	1	0	0	0	0	0	0	0	0	0	0	0	0	0	0	0	0	0	0	0	0	0	0	0	0	0	0	0	0	0	0	0	LNN43_23260	LNN43_23260	LysR family transcriptional regulator	missense_variant c.183G>A p.Met61Ile
CP086467.1	4750172	G	C	0	0	0	0	0	0	0	0	0	0	0	0	0	0	0	0	0	0	0	1	0	0	0	0	0	0	0	0	0	0	0	0	0	0	0	LNN43_23330	LNN43_23330	phosphate propanoyltransferase	missense_variant c.44G>C p.Ser15Thr
CP086467.1	4759388	C	T	1	1	0	0	1	0	0	0	0	0	0	0	0	0	0	0	0	0	0	1	0	0	0	0	1	0	0	1	0	0	0	0	0	0	0				intergenic
CP086467.1	4768561	G	T	0	0	1	0	0	0	0	0	0	0	0	0	0	0	0	0	0	0	0	0	0	0	0	0	0	0	0	0	0	0	0	0	0	0	0	LNN43_23410	LNN43_23410	Cu(+)/Ag(+) sensor histidine kinase	missense_variant c.200C>A p.Ala67Glu
CP086467.1	4769174	T	C	1	1	1	1	1	1	1	1	1	1	1	1	1	1	1	1	1	1	1	1	1	1	1	1	1	1	1	1	1	1	1	1	1	1	1	LNN43_23415	cusR	copper response regulator transcription factor CusR	missense_variant c.260A>G p.Gln87Arg
CP086467.1	4773384	A	T	0	0	0	0	0	0	0	0	0	0	0	0	0	0	0	0	0	0	0	0	0	0	0	0	1	0	0	1	0	0	0	0	0	0	0	LNN43_23435	LNN43_23435	CusA/CzcA family heavy metal efflux RND transporter	missense_variant c.713A>T p.Gln238Leu
CP086467.1	4780374	C	A	0	0	0	0	1	0	0	0	0	0	0	0	0	0	0	0	0	0	0	0	0	0	0	0	0	0	0	0	0	0	0	0	0	0	0	LNN43_23470	LNN43_23470	DUF1365 domain-containing protein	missense_variant c.106C>A p.Leu36Met
CP086467.1	4788652	G	C	0	0	0	0	0	0	0	0	0	0	0	0	0	0	0	0	0	0	0	0	0	0	0	0	0	0	0	0	0	0	0	0	0	0	1	LNN43_23510	xylA	xylose isomerase	missense_variant c.894C>G p.Asn298Lys
CP086467.1	4795872	C	G	0	0	0	0	0	0	0	0	0	0	0	0	0	1	0	1	0	1	1	0	1	1	1	1	0	0	1	0	0	1	1	0	1	1	0	LNN43_23530	LNN43_23530	hypothetical protein	missense_variant c.1020C>G p.Asp340Glu
CP086467.1	4801054	G	C	0	0	0	0	0	0	0	0	0	0	0	0	0	1	0	1	0	1	1	0	1	1	1	1	0	0	1	0	0	1	1	0	1	1	0	LNN43_23570	LNN43_23570	WYL domain-containing protein	missense_variant c.455C>G p.Ala152Gly
CP086467.1	4806196	T	C	0	0	0	0	0	0	0	0	0	0	1	0	0	0	0	0	0	0	0	0	0	0	0	0	0	0	0	0	0	0	0	0	0	0	0	LNN43_23585	LNN43_23585	hypothetical protein	synonymous_variant c.2982A>G p.Gln994Gln
CP086467.1	4812842	C	G	0	0	1	1	0	1	1	1	1	1	1	1	1	1	1	1	1	1	1	0	1	1	1	1	0	0	1	0	1	1	1	1	1	1	1	LNN43_23595	LNN43_23595	ATP-binding protein	missense_variant c.724G>C p.Asp242His
CP086467.1	4815246	G	T	0	0	0	0	0	0	0	0	0	0	0	0	0	0	0	0	0	0	0	0	0	0	0	0	1	1	0	1	0	0	0	0	0	0	0	LNN43_23600	LNN43_23600	TerB N-terminal domain-containing protein	missense_variant c.633C>A p.Asn211Lys
CP086467.1	4817610	A	G	1	1	1	1	1	1	1	1	1	1	1	1	1	1	1	1	1	1	1	1	1	1	1	1	1	1	1	1	1	1	1	1	1	1	1	LNN43_23610	LNN43_23610	GIY-YIG nuclease family protein	missense_variant c.354A>G p.Ile118Met
CP086467.1	4826900	C	T	0	0	0	0	0	0	0	0	0	1	1	1	0	1	1	1	1	1	1	0	1	1	1	1	0	0	1	0	0	1	1	1	1	1	0	LNN43_23655	LNN43_23655	restriction endonuclease subunit S	missense_variant c.253G>A p.Ala85Thr
CP086467.1	4843581	C	A	1	1	1	1	1	1	1	1	1	1	1	1	1	1	1	1	1	1	1	1	1	1	1	1	1	1	1	1	1	1	1	1	1	1	1	LNN43_23735	LNN43_23735	Gfo/Idh/MocA family oxidoreductase	missense_variant c.703G>T p.Asp235Tyr
CP086467.1	4844754	A	G	0	0	0	1	0	0	0	0	0	0	0	0	0	0	0	0	0	0	0	0	0	0	0	0	0	0	0	0	0	0	0	0	0	0	0	LNN43_23740	iolD	3D-(3,5/4)-trihydroxycyclohexane-1,2-dione acylhydrolase (decyclizing)	missense_variant c.1517T>C p.Val506Ala
CP086467.1	4849693	G	C	0	0	0	0	1	0	0	0	0	0	0	0	0	0	0	0	0	0	0	0	0	0	0	0	0	0	0	0	0	0	0	0	0	0	0	LNN43_23750	LNN43_23750	MurR/RpiR family transcriptional regulator	missense_variant c.853G>C p.Ala285Pro
CP086467.1	4850202	A	G	1	1	1	1	1	1	1	1	1	1	1	1	1	1	1	1	1	1	1	1	1	1	1	1	1	1	1	1	1	1	1	1	1	1	1				intergenic
CP086467.1	4851247	C	T	0	0	0	0	0	0	0	0	0	0	0	0	0	1	0	1	0	1	1	0	1	1	1	1	0	0	1	0	0	1	1	0	1	1	0	LNN43_23755	iolB	5-deoxy-glucuronate isomerase	synonymous_variant c.150G>A p.Leu50Leu
CP086467.1	4878812	A	T	0	0	0	0	0	0	0	0	0	0	0	0	0	0	0	0	0	1	0	0	0	0	0	0	0	0	0	0	0	0	0	0	0	0	0	LNN43_23875	treR	trehalose operon repressor TreR	missense_variant c.560A>T p.Asp187Val
CP086467.1	4879254	T	A	0	0	0	0	0	0	0	0	0	0	0	0	0	0	0	0	0	0	0	1	0	0	0	0	0	0	0	0	0	0	0	0	0	0	0				intergenic
CP086467.1	4884453	G	A	1	1	0	0	0	0	0	0	0	0	0	0	0	0	0	0	0	0	0	0	0	0	0	0	0	0	0	0	0	0	0	0	0	0	0	LNN43_23895	LNN43_23895	6-phospho-beta-glucosidase	missense_variant c.746C>T p.Ala249Val
CP086467.1	4885779	G	A	0	0	0	0	0	0	1	0	0	0	0	0	0	0	0	0	0	0	0	0	0	0	0	0	0	0	0	0	0	0	0	0	0	0	0	LNN43_23905	LNN43_23905	hypothetical protein	missense_variant c.98G>A p.Arg33Gln
CP086467.1	4897672	C	T	1	1	0	0	0	0	0	0	0	0	0	0	0	0	0	0	0	0	0	1	0	0	0	0	1	1	0	1	0	0	0	0	0	0	0	LNN43_23965	LNN43_23965	DUF4311 domain-containing protein	missense_variant c.394G>A p.Val132Ile
CP086467.1	4897953	G	A	0	0	0	1	0	0	0	0	0	0	0	0	0	0	0	0	0	0	0	0	0	0	0	0	0	0	0	0	0	0	0	0	0	0	0	LNN43_23965	LNN43_23965	DUF4311 domain-containing protein	missense_variant c.113C>T p.Ala38Val
CP086467.1	4901407	G	T	0	0	0	0	0	0	0	0	0	0	0	0	0	0	0	0	0	0	0	0	1	0	0	0	0	0	0	0	0	0	0	0	0	0	0	LNN43_23995	LNN43_23995	ribosome-associated protein	synonymous_variant c.147G>T p.Leu49Leu
CP086467.1	4904427	T	C	0	0	0	0	0	0	0	0	0	0	1	0	0	0	0	0	0	0	0	0	0	0	0	0	0	0	0	0	0	0	0	0	0	0	0	LNN43_24015	mpl	UDP-N-acetylmuramate:L-alanyl-gamma-D-glutamyl- meso-diaminopimelate ligase	missense_variant c.1243A>G p.Thr415Ala
CP086467.1	4906880	C	T	0	0	0	0	0	0	0	1	0	0	0	0	0	0	0	0	0	0	0	0	0	0	0	0	0	0	0	0	0	0	0	0	0	0	0				intergenic
CP086467.1	4906933	G	C	0	0	0	0	0	1	0	0	0	0	0	0	0	0	0	0	0	0	0	0	0	0	0	0	0	0	0	0	0	0	0	0	0	0	1	LNN43_24025	yjfF	sugar ABC transporter permease YjfF	missense_variant c.952C>G p.Arg318Gly
CP086467.1	4926965	T	C	0	0	0	0	0	0	0	0	0	0	0	0	0	0	0	0	0	0	0	0	0	0	0	0	0	0	0	0	0	0	0	0	0	1	0	LNN43_24095	araC	arabinose operon transcriptional regulator AraC	missense_variant c.209T>C p.Leu70Pro
CP086467.1	4945569	A	T	0	0	0	0	0	0	0	0	0	0	0	0	0	1	0	1	0	0	0	0	0	0	0	0	0	0	0	0	0	0	0	0	0	0	0	LNN43_24210	ulaB	PTS ascorbate transporter subunit IIB	stop_gained c.27T>A p.Cys9*
CP086467.1	4948955	T	A	0	0	0	0	0	0	0	0	0	0	0	0	0	0	0	0	0	0	0	0	0	0	0	0	1	1	0	1	0	0	0	0	0	0	0	LNN43_24225	ulaR	HTH-type transcriptional regulator UlaR	missense_variant c.413T>A p.Val138Glu
CP086467.1	4953874	G	A	0	0	0	0	0	0	0	0	0	0	0	0	0	0	0	0	0	0	0	0	0	0	0	0	1	1	0	1	0	0	0	0	0	0	0	LNN43_24255	rnr	ribonuclease R	missense_variant c.2068C>T p.Arg690Cys
CP086467.1	4967091	C	G	0	0	0	0	0	0	0	0	0	0	0	0	0	0	0	0	0	0	0	0	0	0	0	0	1	0	0	1	0	0	0	0	0	0	0	LNN43_24315	tsaE	tRNA (adenosine(37)-N6)-threonylcarbamoyltransferase complex ATPase subunit type 1 TsaE	synonymous_variant c.396G>C p.Gly132Gly
CP086467.1	4967757	T	C	1	1	1	1	1	1	1	1	1	1	1	1	1	1	1	1	1	1	1	1	1	1	1	1	1	1	1	1	1	1	1	1	1	1	1	LNN43_24320	nnr	bifunctional ADP-dependent NAD(P)H-hydrate dehydratase/NAD(P)H-hydrate epimerase	missense_variant c.1234A>G p.Ile412Val
CP086467.1	4975221	G	A	0	0	0	0	0	0	0	0	0	0	0	0	0	0	0	0	0	0	0	0	0	1	0	0	0	0	0	0	0	0	0	0	0	0	0	LNN43_24365	mscM	miniconductance mechanosensitive channel MscM	missense_variant c.523G>A p.Ala175Thr
CP086467.1	4979084	A	G	0	0	0	1	0	0	0	0	0	0	0	0	0	0	0	0	0	0	0	0	0	0	0	0	0	0	0	0	0	0	0	0	0	0	0	LNN43_24370	yjeM	glutamate/gamma-aminobutyrate family transporter YjeM	missense_variant c.485T>C p.Val162Ala
CP086467.1	4979085	C	A	0	0	0	1	0	0	0	0	0	0	0	0	0	0	0	0	0	0	0	0	0	0	0	0	0	0	0	0	0	0	0	0	0	0	0	LNN43_24370	yjeM	glutamate/gamma-aminobutyrate family transporter YjeM	missense_variant c.484G>T p.Val162Phe
CP086467.1	4979695	C	G	1	1	1	1	1	1	1	1	1	1	1	1	1	1	1	1	1	1	1	1	1	1	1	1	1	1	1	1	1	1	1	1	1	1	1				intergenic
CP086467.1	4995146	T	C	0	0	0	0	0	0	0	0	0	0	0	0	0	0	0	0	0	0	0	1	0	0	0	0	1	0	0	1	0	0	0	0	0	0	0	LNN43_24465	LNN43_24465	HlyD family secretion protein	missense_variant c.305T>C p.Val102Ala
CP086467.1	5011493	C	T	0	0	0	0	0	0	0	0	0	0	0	0	0	0	0	0	0	0	0	0	0	0	0	0	0	0	0	0	0	1	0	0	0	0	0	LNN43_24530	LNN43_24530	DUF1176 domain-containing protein	missense_variant c.1627C>T p.Arg543Cys
CP086467.1	5089112	A	T	0	0	0	0	0	0	0	0	0	0	0	0	0	0	0	0	0	0	0	0	0	0	0	0	0	0	0	1	0	0	0	0	0	0	0	LNN43_24905	LNN43_24905	tannase/feruloyl esterase family alpha/beta hydrolase	synonymous_variant c.390A>T p.Ala130Ala
CP086467.1	5092177	T	C	0	0	1	1	0	1	1	1	1	1	1	1	1	1	1	1	1	1	1	0	1	1	1	1	0	0	1	0	1	1	1	1	1	1	1	LNN43_24915	LNN43_24915	TonB-dependent siderophore receptor	missense_variant c.1231A>G p.Thr411Ala
CP086467.1	5100385	G	C	0	0	0	0	1	0	0	0	0	0	0	0	0	0	0	0	0	0	0	0	0	0	0	0	0	0	0	0	0	0	0	0	0	0	0	LNN43_24945	aphA	acid phosphatase AphA	missense_variant c.535C>G p.Gln179Glu
CP086467.1	5101293	G	A	0	0	0	1	0	0	0	0	0	0	0	0	0	0	0	0	0	0	0	0	0	0	0	0	0	0	0	0	0	0	0	0	0	0	0	LNN43_24950	tyrB	aromatic amino acid transaminase	synonymous_variant c.1011C>T p.Ser337Ser
CP086467.1	5105669	G	A	1	1	1	1	1	1	1	1	1	1	1	1	1	1	1	1	1	1	1	1	1	1	1	1	1	1	1	1	1	1	1	1	1	1	1	LNN43_24965	LNN43_24965	quinone oxidoreductase	missense_variant c.494G>A p.Gly165Glu
CP086467.1	5113271	G	A	0	0	0	1	0	0	0	0	0	0	0	0	0	0	0	0	0	0	0	0	0	0	0	0	0	0	0	0	0	0	0	0	0	0	0	LNN43_25015	plsB	glycerol-3-phosphate 1-O-acyltransferase PlsB	missense_variant c.1042G>A p.Gly348Ser
CP086467.1	5115582	T	C	0	0	0	0	1	0	0	0	0	0	0	0	0	0	0	0	0	0	0	0	0	0	0	0	0	0	0	0	0	0	0	0	0	0	0	LNN43_25025	ubiC	chorismate lyase	splice_region_variant&stop_retained_variant c.497A>G p.Ter166Ter
CP086467.1	5118233	G	T	0	0	0	0	0	0	0	0	0	0	1	0	0	0	0	0	0	0	0	0	0	0	0	0	0	0	0	0	0	0	0	0	0	0	0	LNN43_25035	LNN43_25035	maltoporin	missense_variant c.361C>A p.Pro121Thr
CP086467.1	5167457	T	C	1	1	0	0	1	0	0	0	0	0	0	0	0	0	0	0	0	0	0	1	0	0	0	0	1	0	0	1	0	0	0	0	0	0	0	LNN43_25245	LNN43_25245	DUF1481 domain-containing protein	missense_variant c.436A>G p.Thr146Ala
CP086467.1	5189092	G	A	0	0	0	0	0	0	0	0	0	0	0	0	0	0	0	0	0	1	0	0	0	0	0	0	0	0	0	0	0	0	0	0	0	0	0	LNN43_25335	rpoB	DNA-directed RNA polymerase subunit beta	synonymous_variant c.1446C>T p.Gly482Gly
CP086467.1	5195842	C	T	0	0	0	1	0	1	1	1	0	0	0	0	1	0	0	0	0	0	0	0	0	0	0	0	0	0	0	0	1	0	0	0	0	0	1	LNN43_25370	tuf	elongation factor Tu	synonymous_variant c.108G>A p.Leu36Leu
CP086467.1	5199263	A	C	0	0	1	1	0	1	1	1	1	1	1	1	1	1	1	1	1	1	1	0	1	1	1	1	0	0	1	0	1	1	1	1	1	1	1	LNN43_25405	murB	UDP-N-acetylmuramate dehydrogenase	missense_variant c.636T>G p.His212Gln
CP086467.1	5208360	G	T	1	1	0	0	0	0	0	0	0	0	0	0	0	0	0	0	0	0	0	0	0	0	0	0	0	0	0	0	0	0	0	0	0	0	0	LNN43_25445	LNN43_25445	IMPACT family protein	missense_variant c.71C>A p.Thr24Lys
CP086467.1	5213632	A	G	1	1	1	1	1	1	1	1	1	1	1	1	1	1	1	1	1	1	1	1	1	1	1	1	1	1	1	1	1	1	1	1	1	1	1	LNN43_25465	fre	NAD(P)H-flavin reductase	synonymous_variant c.492T>C p.Ile164Ile
CP086467.1	5229854	C	A	0	0	1	0	0	0	0	0	0	0	0	0	0	0	0	0	0	0	0	0	0	0	0	0	0	0	0	0	0	0	0	0	0	0	0	LNN43_25545	yigL	sugar/pyridoxal phosphate phosphatase YigL	missense_variant c.710G>T p.Arg237Leu
CP086467.1	5248572	G	A	1	1	1	1	1	1	1	1	1	1	1	1	1	1	1	1	1	1	1	1	1	1	1	1	1	1	1	1	1	1	1	1	1	1	1				intergenic
CP086467.1	5268767	T	C	0	0	0	0	0	0	0	0	0	0	0	0	0	1	0	1	0	1	1	0	1	1	1	1	0	0	1	0	0	1	1	0	1	1	0	LNN43_25740	rho	transcription termination factor Rho	synonymous_variant c.1026A>G p.Glu342Glu
CP086467.1	5283302	C	T	0	0	0	0	0	0	0	0	0	0	0	0	0	1	0	1	0	0	0	0	0	0	0	0	0	0	0	0	0	0	0	0	0	0	0	LNN43_25800	ilvA	threonine ammonia-lyase, biosynthetic	synonymous_variant c.261G>A p.Ala87Ala
CP086467.1	5291880	A	T	0	0	0	0	0	0	0	0	0	0	0	0	0	0	0	0	0	0	0	0	0	0	0	0	1	0	0	1	0	0	0	0	0	0	0				intergenic
CP086467.1	5313706	G	A	1	1	0	0	0	0	0	0	0	0	0	0	0	0	0	0	0	0	0	0	0	0	0	0	0	0	0	0	0	0	0	0	0	0	0	LNN43_25945	LNN43_25945	AraC family transcriptional regulator	missense_variant c.40G>A p.Glu14Lys
CP086467.1	5325562	G	A	0	0	0	0	1	0	0	0	0	0	0	0	0	0	0	0	0	0	0	0	0	0	0	0	0	0	0	0	0	0	0	0	0	0	0	LNN43_25995	metB	cystathionine gamma-synthase	missense_variant c.1121C>T p.Ala374Val
CP086467.1	5327722	T	C	1	1	1	1	1	1	1	1	1	1	1	1	1	1	1	1	1	1	1	1	1	1	1	1	1	1	1	1	1	1	1	1	1	1	1				intergenic
CP086467.1	5338027	A	C	1	1	0	0	1	0	0	0	0	0	0	0	0	0	0	0	0	0	0	1	0	0	0	0	1	0	0	1	0	0	0	0	0	0	0				intergenic
CP086467.1	5338031	C	A	1	1	0	0	1	0	0	0	0	0	0	0	0	0	0	0	0	0	0	1	0	0	0	0	1	0	0	1	0	0	0	0	0	0	0				intergenic
CP086467.1	5339285	C	T	0	0	0	0	0	0	0	0	0	0	0	0	0	0	0	0	0	0	0	0	0	0	0	0	0	0	0	0	0	0	0	0	1	0	0	LNN43_26060	cpxR	envelope stress response regulator transcription factor CpxR	stop_gained c.547C>T p.Gln183*
CP086467.1	5349613	A	T	0	0	0	0	0	0	0	0	0	0	0	0	0	0	0	0	0	0	0	0	0	0	0	0	1	1	0	1	0	0	0	0	0	0	0	LNN43_26110	rhaS	rhamnose ABC transporter substrate-binding protein	stop_gained c.166A>T p.Lys56*
CP086467.1	5352026	G	A	0	0	1	0	0	0	0	0	0	0	0	0	0	0	0	0	0	0	0	0	0	0	0	0	0	0	0	0	0	0	0	0	0	0	0	LNN43_26115	LNN43_26115	sugar ABC transporter ATP-binding protein	missense_variant c.1447G>A p.Ala483Thr
CP086467.1	5352711	C	T	0	0	0	0	0	0	0	0	0	0	0	0	0	0	0	0	0	0	0	0	0	0	0	1	0	0	0	0	0	0	0	0	0	0	0	LNN43_26120	LNN43_26120	ABC transporter permease	synonymous_variant c.624C>T p.Ala208Ala
CP086467.1	5358141	G	A	0	0	0	1	0	0	0	0	0	0	0	0	0	0	0	0	0	0	0	0	0	0	0	0	0	0	0	0	0	0	0	0	0	0	0	LNN43_26145	LNN43_26145	alpha-galactosidase	missense_variant c.973C>T p.Arg325Cys
CP086467.1	5358827	C	A	0	0	0	0	0	1	0	0	0	0	0	0	0	0	0	0	0	0	0	0	0	0	0	0	0	0	0	0	0	0	0	0	0	0	1	LNN43_26145	LNN43_26145	alpha-galactosidase	missense_variant c.287G>T p.Gly96Val
CP086467.1	5367145	C	A	0	0	0	0	0	0	0	0	0	0	0	0	0	1	0	1	0	0	0	0	0	0	0	0	0	0	0	0	0	0	0	0	0	0	0				intergenic
CP086467.1	5368382	T	A	0	0	0	1	0	0	0	0	0	0	0	0	0	0	0	0	0	0	0	0	0	0	0	0	0	0	0	0	0	0	0	0	0	0	0				intergenic
CP086467.1	5376609	T	C	1	1	1	1	1	1	1	1	1	1	1	1	1	1	1	1	1	1	1	1	1	1	1	1	1	1	1	1	1	1	1	1	1	1	1	LNN43_26250	fabY	fatty acid biosynthesis protein FabY	synonymous_variant c.327A>G p.Ala109Ala
CP086467.1	5382669	T	G	0	0	0	0	0	0	0	0	0	0	0	0	0	0	0	0	0	0	0	0	0	0	0	0	1	1	0	1	0	0	0	0	0	0	0				intergenic
CP086467.1	5414111	A	T	0	0	0	0	0	1	0	0	0	0	0	0	0	0	0	0	0	0	0	0	0	0	0	0	0	0	0	0	0	0	0	0	0	0	1	LNN43_26415	viaA	ATPase RavA stimulator ViaA	missense_variant c.110A>T p.Lys37Ile
CP086467.1	5416326	C	A	0	0	0	0	0	0	0	0	0	0	0	0	0	1	0	1	0	0	0	0	0	0	0	0	0	0	0	0	0	0	0	0	0	0	0	LNN43_26420	asnA	aspartate--ammonia ligase	missense_variant c.121G>T p.Gly41Cys
CP086467.1	5417547	C	G	0	0	0	0	0	0	0	0	0	0	0	0	0	0	0	0	0	0	0	0	0	0	0	0	1	0	0	1	0	0	0	0	0	0	0	LNN43_26430	mioC	FMN-binding protein MioC	missense_variant c.392C>G p.Pro131Arg
CP086467.1	5419573	A	G	0	0	0	1	0	0	0	1	0	0	0	0	1	0	0	0	0	0	0	0	0	0	0	0	0	0	0	0	1	0	0	0	0	0	0	LNN43_26435	mnmG	tRNA uridine-5-carboxymethylaminomethyl(34) synthesis enzyme MnmG	synonymous_variant c.1596A>G p.Gly532Gly
CP086467.1	5423836	C	A	1	1	0	0	0	0	0	0	0	0	0	0	0	0	0	0	0	0	0	0	0	0	0	0	0	0	0	0	0	0	0	0	0	0	0	LNN43_26470	atpA	F0F1 ATP synthase subunit alpha	missense_variant c.40C>A p.Gln14Lys

## Sheet: ST512_1519
#CHROM	POS	REF	ALT	CP042310	LC-1736	LC-422	LC-424	LC-79	01_I	13_I	17_I	30_I	32_I	33_I	38_I	20_II	30_II	35_II	36_II	15_I	35_I	39_I	37_I	LOCUS_TAG	GENE	PRODUCT	EFFECT
CP090626.1	2891	G	T	0	0	0	0	0	0	0	0	0	1	1	0	0	0	0	0	0	0	0	0	L0104_00015	recF	DNA replication/repair protein RecF	missense_variant c.236G>T p.Arg79Leu
CP090626.1	23177	G	A	0	0	0	0	0	0	0	0	0	0	0	0	0	1	1	0	0	0	0	0	L0104_00105	L0104_00105	6-phospho-alpha-glucosidase	missense_variant c.340G>A p.Gly114Ser
CP090626.1	34421	G	C	1	1	1	1	1	1	1	1	1	1	1	1	1	1	1	1	1	1	1	1	L0104_00175	ilvB	acetolactate synthase large subunit	missense_variant c.1219G>C p.Ala407Pro
CP090626.1	71411	G	T	0	0	1	0	1	0	0	0	0	0	0	0	0	0	0	0	0	0	0	0	L0104_00350	eefB	multidrug efflux RND transporter permease subunit EefB	synonymous_variant c.891C>A p.Gly297Gly
CP090626.1	74393	T	C	1	0	0	1	0	0	0	0	0	0	0	0	1	0	0	0	0	1	0	1				intergenic
CP090626.1	85572	C	T	0	0	0	0	0	0	0	0	0	1	1	0	0	0	0	0	0	0	0	0	L0104_00435	L0104_00435	NAD(P)-dependent alcohol dehydrogenase	synonymous_variant c.519G>A p.Gly173Gly
CP090626.1	102103	A	G	0	0	0	0	0	0	0	0	0	0	0	0	0	1	1	0	0	0	0	0	L0104_00500	gltS	sodium/glutamate symporter	missense_variant c.1078A>G p.Ile360Val
CP090626.1	103332	T	C	0	0	1	0	1	0	0	0	0	0	0	0	0	0	0	0	0	0	0	0	L0104_00505	glpK	glycerol kinase GlpK	missense_variant c.523A>G p.Thr175Ala
CP090626.1	113368	C	T	0	0	0	0	0	1	0	0	0	0	0	0	0	0	0	0	0	0	0	0	L0104_00560	recG	ATP-dependent DNA helicase RecG	missense_variant c.1642G>A p.Val548Ile
CP090626.1	120255	C	T	0	0	1	0	1	0	0	0	0	0	0	0	0	0	0	0	0	0	0	0	L0104_00585	ligB	NAD-dependent DNA ligase LigB	missense_variant c.1196C>T p.Ala399Val
CP090626.1	141697	C	T	0	0	0	0	0	0	0	0	0	0	0	0	0	0	0	0	1	0	1	0	L0104_00705	L0104_00705	glycosyltransferase	stop_gained c.791G>A p.Trp264*
CP090626.1	147200	G	C	0	1	0	0	0	0	0	1	0	0	0	0	0	0	0	0	0	0	0	0	L0104_00730	L0104_00730	glycosyltransferase family 9 protein	synonymous_variant c.294G>C p.Arg98Arg
CP090626.1	150982	C	T	0	1	0	0	0	0	0	0	0	0	0	0	0	0	0	0	0	0	0	0	L0104_00745	rfaC	lipopolysaccharide heptosyltransferase RfaC	synonymous_variant c.75G>A p.Ala25Ala
CP090626.1	159656	A	T	0	0	0	0	0	0	1	0	0	0	0	0	0	0	0	1	0	0	0	0	L0104_00785	gpmM	2,3-bisphosphoglycerate-independent phosphoglycerate mutase	missense_variant c.589T>A p.Trp197Arg
CP090626.1	174385	G	A	1	1	1	1	1	1	1	1	1	1	1	1	1	1	1	1	1	1	1	1	L0104_00865	L0104_00865	HlyD family secretion protein	missense_variant c.613G>A p.Ala205Thr
CP090626.1	174386	C	G	1	1	1	1	1	1	1	1	1	1	1	1	1	1	1	1	1	1	1	1	L0104_00865	L0104_00865	HlyD family secretion protein	missense_variant c.614C>G p.Ala205Gly
CP090626.1	183795	C	A	0	0	0	0	0	0	0	0	0	1	1	0	0	0	0	0	0	0	0	0	L0104_00905	L0104_00905	protein bax	missense_variant c.293C>A p.Ala98Glu
CP090626.1	203330	A	T	0	0	0	0	0	0	0	0	0	0	0	0	0	0	0	1	0	0	0	0	L0104_00995	L0104_00995	aromatic acid/H+ symport family MFS transporter	missense_variant c.1157T>A p.Leu386Gln
CP090626.1	207953	A	G	1	1	1	1	1	1	1	1	1	1	1	1	1	1	1	1	1	1	1	1	L0104_01010	L0104_01010	MFS transporter	synonymous_variant c.70T>C p.Leu24Leu
CP090626.1	208750	C	T	0	0	0	0	0	0	0	0	0	0	0	0	0	0	0	0	1	0	1	0	L0104_01015	L0104_01015	sugar kinase	missense_variant c.313G>A p.Val105Met
CP090626.1	211816	A	G	0	0	0	0	0	0	0	1	0	0	0	0	0	0	0	0	0	0	0	0				intergenic
CP090626.1	214385	G	T	1	0	0	1	0	0	0	0	0	0	0	0	1	0	0	0	0	1	0	1	L0104_01040	L0104_01040	N-acetyltransferase	missense_variant c.232C>A p.Pro78Thr
CP090626.1	242437	C	T	0	0	0	0	0	0	0	0	0	0	0	0	0	0	0	0	0	1	0	1	L0104_01145	bcsG	cellulose biosynthesis protein BcsG	stop_gained c.248G>A p.Trp83*
CP090626.1	259630	G	A	0	0	0	0	0	1	0	0	0	0	0	0	0	0	0	0	0	0	0	0	L0104_01200	L0104_01200	insulinase family protein	missense_variant c.646G>A p.Asp216Asn
CP090626.1	280193	G	T	0	0	0	0	0	0	0	0	0	0	0	0	0	0	0	1	0	0	0	0	L0104_01280	dtpB	dipeptide/tripeptide permease DtpB	missense_variant c.861C>A p.Phe287Leu
CP090626.1	281207	G	A	0	0	0	0	0	0	0	0	0	0	0	0	0	1	1	0	0	0	0	0				intergenic
CP090626.1	313399	T	C	0	0	1	0	1	0	0	0	0	0	0	0	0	0	0	0	0	0	0	0	L0104_01445	ftsX	permease-like cell division protein FtsX	synonymous_variant c.976T>C p.Leu326Leu
CP090626.1	320334	A	C	1	0	0	1	0	0	0	0	0	0	0	0	1	0	0	0	0	1	0	1				intergenic
CP090626.1	320336	G	A	1	0	0	1	0	0	0	0	0	0	0	0	1	0	0	0	0	1	0	1				intergenic
CP090626.1	334059	C	A	0	0	0	0	0	0	1	0	1	0	0	1	0	1	1	1	0	0	0	0	L0104_01545	ggt	gamma-glutamyltransferase	missense_variant c.1241C>A p.Thr414Asn
CP090626.1	346348	C	G	0	0	1	0	1	0	0	0	0	0	0	0	0	0	0	0	0	0	0	0	L0104_01600	glgX	glycogen debranching protein GlgX	missense_variant c.1055C>G p.Pro352Arg
CP090626.1	350615	G	A	0	0	0	0	0	0	0	0	0	0	0	0	0	0	0	0	0	1	0	1	L0104_01615	glgP	glycogen phosphorylase	synonymous_variant c.519G>A p.Leu173Leu
CP090626.1	358284	T	A	0	0	0	0	0	0	0	0	0	0	0	0	0	0	0	1	0	0	0	0	L0104_01650	malT	HTH-type transcriptional regulator MalT	missense_variant c.1598A>T p.Gln533Leu
CP090626.1	362485	C	T	0	0	0	0	0	0	0	1	0	0	0	0	0	0	0	0	0	0	0	0	L0104_01655	malP	maltodextrin phosphorylase	synonymous_variant c.1980C>T p.Gly660Gly
CP090626.1	376221	A	G	1	1	1	1	1	1	1	1	1	1	1	1	1	1	1	1	1	1	1	1	L0104_01715	ompR	two-component system response regulator OmpR	missense_variant c.499A>G p.Thr167Ala
CP090626.1	376539	G	T	1	1	1	1	1	1	1	1	1	1	1	1	1	1	1	1	1	1	1	1	L0104_01720	envZ	two-component system sensor histidine kinase EnvZ	missense_variant c.101G>T p.Gly34Val
CP090626.1	377378	G	T	0	1	0	0	0	0	0	1	0	0	0	0	0	0	0	0	0	0	0	0	L0104_01720	envZ	two-component system sensor histidine kinase EnvZ	missense_variant c.940G>T p.Gly314Cys
CP090626.1	391351	A	G	0	0	0	0	0	1	0	0	0	0	0	0	0	0	0	0	0	0	0	0	L0104_01785	aroK	shikimate kinase AroK	missense_variant c.155A>G p.Asp52Gly
CP090626.1	413103	C	A	0	0	1	0	1	0	0	0	0	0	0	0	0	0	0	0	0	0	0	0	L0104_01895	L0104_01895	hydrolase	missense_variant c.917G>T p.Arg306Leu
CP090626.1	425848	T	C	0	0	0	0	0	0	0	0	0	0	0	0	0	0	0	1	0	0	0	0	L0104_01965	fusA	elongation factor G	missense_variant c.1813T>C p.Phe605Leu
CP090626.1	427523	G	T	0	0	0	0	0	0	1	0	0	0	0	0	0	0	0	1	0	0	0	0				intergenic
CP090626.1	428190	A	T	0	0	0	0	0	0	0	0	1	0	0	1	0	0	0	0	0	0	0	0	L0104_01980	bfr	bacterioferritin	missense_variant c.338A>T p.Asp113Val
CP090626.1	435156	C	A	0	0	0	0	0	0	0	0	1	0	0	1	0	0	0	0	0	0	0	0	L0104_02055	rplE	50S ribosomal protein L5	missense_variant c.145C>A p.Leu49Met
CP090626.1	435785	C	A	0	0	0	0	0	0	0	0	0	0	0	0	0	1	1	0	0	0	0	0	L0104_02060	rpsN	30S ribosomal protein S14	missense_variant c.220C>A p.Leu74Met
CP090626.1	463439	A	T	1	0	0	0	0	0	0	0	0	0	0	0	0	0	0	0	0	0	0	0	L0104_02240	L0104_02240	efflux RND transporter periplasmic adaptor subunit	missense_variant c.363T>A p.His121Gln
CP090626.1	473909	C	A	0	0	0	0	0	0	0	0	0	1	1	0	0	0	0	0	0	0	0	0	L0104_02310	L0104_02310	hypothetical protein	missense_variant c.24G>T p.Met8Ile
CP090626.1	489092	C	A	0	0	0	0	0	0	1	0	1	0	0	1	0	1	1	1	0	0	0	0	L0104_02410	msrQ	protein-methionine-sulfoxide reductase heme-binding subunit MsrQ	missense_variant c.593G>T p.Trp198Leu
CP090626.1	515798	A	G	0	0	0	1	0	0	0	0	0	0	0	0	1	0	0	0	0	1	0	1	L0104_02530	rplM	50S ribosomal protein L13	missense_variant c.92A>G p.Glu31Gly
CP090626.1	523002	A	C	0	0	0	0	0	0	0	0	0	0	0	0	0	1	1	0	0	0	0	0	L0104_02565	gltB	glutamate synthase large subunit	missense_variant c.1762T>G p.Ser588Ala
CP090626.1	547434	A	T	0	0	0	0	0	0	0	0	0	1	1	0	0	0	0	0	0	0	0	0	L0104_02695	sfsB	DNA-binding transcriptional regulator SfsB	missense_variant c.133T>A p.Trp45Arg
CP090626.1	553516	G	C	0	0	0	0	0	0	0	0	0	1	1	0	0	0	0	0	0	0	0	0				intergenic
CP090626.1	588444	C	T	1	0	0	1	0	0	0	0	0	0	0	0	1	0	0	0	0	1	0	1	L0104_02915	L0104_02915	penicillin-binding protein activator	missense_variant c.647G>A p.Arg216His
CP090626.1	600784	C	T	0	0	0	1	0	0	0	0	0	0	0	0	1	0	0	0	0	1	0	1				intergenic
CP090626.1	615096	G	T	0	0	0	0	0	0	0	0	0	1	1	0	0	0	0	0	0	0	0	0				intergenic
CP090626.1	622146	G	T	0	0	0	0	0	1	0	0	0	0	0	0	0	0	0	0	0	0	0	0	L0104_03100	uxaC	glucuronate isomerase	missense_variant c.1173G>T p.Glu391Asp
CP090626.1	627221	A	T	0	0	0	0	0	0	0	0	0	1	1	0	0	0	0	0	0	0	0	0				intergenic
CP090626.1	629497	G	T	0	0	0	0	0	0	0	0	0	1	1	0	0	0	0	0	0	0	0	0	L0104_03135	L0104_03135	XRE family transcriptional regulator	missense_variant c.38C>A p.Ser13Tyr
CP090626.1	702300	T	G	0	0	0	0	0	0	0	0	0	0	0	0	0	0	0	0	1	0	1	0	L0104_03500	cpdA	3',5'-cyclic-AMP phosphodiesterase	missense_variant c.653T>G p.Met218Arg
CP090626.1	704720	G	T	0	0	0	0	0	0	0	0	0	0	0	0	0	0	0	0	1	0	1	0	L0104_03510	parE	DNA topoisomerase IV subunit B	missense_variant c.1640G>T p.Gly547Val
CP090626.1	744139	A	G	0	0	0	0	0	0	0	0	0	1	1	0	0	0	0	0	0	0	0	0	L0104_03710	L0104_03710	hypothetical protein	missense_variant c.356A>G p.Gln119Arg
CP090626.1	744183	A	C	0	0	1	0	1	0	0	0	0	0	0	0	0	0	0	0	0	0	0	0	L0104_03715	dnaB-PI	SPI-7-type island replicative DNA helicase	missense_variant c.24A>C p.Leu8Phe
CP090626.1	750866	T	A	0	1	0	0	0	0	0	0	0	0	0	0	0	0	0	0	0	0	0	0	L0104_03740	L0104_03740	WG repeat-containing protein	missense_variant c.778T>A p.Ser260Thr
CP090626.1	751972	A	T	1	1	1	1	1	1	1	1	1	1	1	1	1	1	1	1	1	1	1	1	L0104_03745	L0104_03745	DUF2321 domain-containing protein	synonymous_variant c.165A>T p.Val55Val
CP090626.1	755137	C	T	0	0	0	0	0	0	0	0	0	0	0	0	0	1	1	0	0	0	0	0	L0104_03765	L0104_03765	TIGR03761 family integrating conjugative element protein	stop_gained c.154C>T p.Gln52*
CP090626.1	759855	A	G	0	0	0	0	0	0	0	0	0	0	0	0	0	0	0	0	1	0	1	0	L0104_03795	L0104_03795	TIGR03759 family integrating conjugative element protein	missense_variant c.128A>G p.Asp43Gly
CP090626.1	774808	C	T	0	0	0	0	0	1	0	0	0	0	0	0	0	0	0	0	0	0	0	0	L0104_03880	L0104_03880	restriction endonuclease	synonymous_variant c.378G>A p.Leu126Leu
CP090626.1	786826	A	G	0	0	1	0	1	0	0	0	0	0	0	0	0	0	0	0	0	0	0	0	L0104_03935	L0104_03935	hypothetical protein	missense_variant c.137T>C p.Val46Ala
CP090626.1	789732	C	A	0	1	0	0	0	0	0	0	0	0	0	0	0	0	0	0	0	0	0	0	L0104_03970	L0104_03970	hypothetical protein	missense_variant c.41C>A p.Pro14Gln
CP090626.1	789733	A	G	0	1	0	0	0	0	0	0	0	0	0	0	0	0	0	0	0	0	0	0	L0104_03970	L0104_03970	hypothetical protein	synonymous_variant c.42A>G p.Pro14Pro
CP090626.1	803440	G	A	0	0	0	0	0	0	0	0	0	1	1	0	0	0	0	0	0	0	0	0	L0104_04040	L0104_04040	nucleoside permease	synonymous_variant c.318C>T p.Tyr106Tyr
CP090626.1	813622	C	T	0	0	1	0	1	0	0	0	0	0	0	0	0	0	0	0	0	0	0	0	L0104_04105	csgD	transcriptional regulator CsgD	synonymous_variant c.531C>T p.Ile177Ile
CP090626.1	844206	A	G	0	0	0	0	0	0	0	0	0	0	0	0	0	0	0	0	1	0	1	0	L0104_04250	tkt	transketolase	missense_variant c.1865A>G p.Tyr622Cys
CP090626.1	868491	C	T	0	0	0	0	0	0	0	1	0	0	0	0	0	0	0	0	0	0	0	0	L0104_04365	L0104_04365	thioredoxin family protein	missense_variant c.464G>A p.Arg155Gln
CP090626.1	869117	G	C	0	0	0	0	0	0	0	0	0	1	1	0	0	0	0	0	0	0	0	0	L0104_04370	L0104_04370	copper resistance protein	missense_variant c.247C>G p.Leu83Val
CP090626.1	872080	T	C	0	0	0	0	0	0	0	1	0	0	0	0	0	0	0	0	0	0	0	0	L0104_04385	yqfB	N(4)-acetylcytidine aminohydrolase	missense_variant c.263T>C p.Ile88Thr
CP090626.1	888287	A	T	0	0	0	0	0	1	0	0	0	0	0	0	0	0	0	0	0	0	0	0	L0104_04470	L0104_04470	aldo/keto reductase	missense_variant c.221T>A p.Leu74Gln
CP090626.1	903791	A	C	0	0	0	0	0	0	0	0	0	1	1	0	0	0	0	0	0	0	0	0	L0104_04560	L0104_04560	fimbrial protein	missense_variant c.250T>G p.Ser84Ala
CP090626.1	917665	C	T	0	0	0	0	0	0	0	0	1	0	0	1	0	0	0	0	0	0	0	0	L0104_04630	mrkB	type 3 fimbria chaperone MrkB	missense_variant c.425C>T p.Pro142Leu
CP090626.1	920609	C	T	0	0	0	0	0	0	0	0	0	0	0	0	1	0	0	0	0	0	0	0	L0104_04640	mrkD	type 3 fimbria adhesin subunit MrkD	missense_variant c.179C>T p.Thr60Met
CP090626.1	923831	G	T	0	0	0	0	0	0	0	0	0	1	1	0	0	0	0	0	0	0	0	0	L0104_04660	mrkH	transcriptional activator MrkH	missense_variant c.434C>A p.Ala145Glu
CP090626.1	924047	A	T	0	1	0	0	0	0	0	0	0	0	0	0	0	0	0	0	0	0	0	0	L0104_04660	mrkH	transcriptional activator MrkH	missense_variant c.218T>A p.Ile73Lys
CP090626.1	924135	C	A	0	0	0	1	0	0	0	0	0	0	0	0	1	0	0	0	0	1	0	1	L0104_04660	mrkH	transcriptional activator MrkH	missense_variant c.130G>T p.Asp44Tyr
CP090626.1	931848	G	A	0	1	0	0	0	0	0	0	0	0	0	0	0	0	0	0	0	0	0	0	L0104_04695	L0104_04695	PD40 domain-containing protein	synonymous_variant c.135C>T p.Asn45Asn
CP090626.1	949741	G	T	0	0	0	0	0	0	0	0	1	0	0	1	0	0	0	0	0	0	0	0				intergenic
CP090626.1	952341	A	G	0	0	0	0	0	0	0	0	0	1	1	0	0	0	0	0	0	0	0	0	L0104_04785	L0104_04785	glycoside hydrolase family 1 protein	synonymous_variant c.1152A>G p.Glu384Glu
CP090626.1	962066	C	T	0	0	0	0	0	0	0	1	0	0	0	0	0	0	0	0	0	0	0	0				intergenic
CP090626.1	965918	G	A	0	1	0	0	0	0	0	0	0	0	0	0	0	0	0	0	0	0	0	0	L0104_04855	lgt	prolipoprotein diacylglyceryl transferase	missense_variant c.145G>A p.Gly49Ser
CP090626.1	988101	A	C	0	0	1	0	1	0	0	0	0	0	0	0	0	0	0	0	0	0	0	0	L0104_04935	pduV	propanediol utilization protein PduV	missense_variant c.250T>G p.Phe84Val
CP090626.1	993597	A	G	1	1	1	1	1	1	1	1	1	1	1	1	1	1	1	1	1	1	1	1	L0104_04965	pduO	two-domain cob(I)yrinic acid a,c-diamide adenosyltransferase PduO	synonymous_variant c.540T>C p.Ile180Ile
CP090626.1	995099	G	T	0	0	0	0	0	0	1	0	0	0	0	0	0	0	0	1	0	0	0	0	L0104_04980	L0104_04980	phosphate propanoyltransferase	missense_variant c.448C>A p.Arg150Ser
CP090626.1	1024498	C	G	0	0	0	0	0	0	0	0	0	1	1	0	0	0	0	0	0	0	0	0	L0104_05160	tcdA	tRNA cyclic N6-threonylcarbamoyladenosine(37) synthase TcdA	missense_variant c.234C>G p.Ser78Arg
CP090626.1	1029275	A	G	0	0	0	0	0	0	1	0	0	0	0	0	0	0	0	1	0	0	0	0	L0104_05190	rlmM	23S rRNA (cytidine(2498)-2'-O)-methyltransferase RlmM	missense_variant c.412A>G p.Thr138Ala
CP090626.1	1030772	C	T	0	0	0	0	0	0	1	0	0	0	0	0	0	0	0	1	0	0	0	0				intergenic
CP090626.1	1032694	G	T	0	1	0	0	0	0	0	0	0	0	0	0	0	0	0	0	0	0	0	0				intergenic
CP090626.1	1040349	C	A	0	0	0	0	0	0	1	0	0	0	0	0	0	0	0	0	0	0	0	0	L0104_05235	L0104_05235	sigma-54-dependent Fis family transcriptional regulator	missense_variant c.758G>T p.Arg253Leu
CP090626.1	1043078	C	A	1	0	0	1	0	0	0	0	0	0	0	0	1	0	0	0	0	1	0	1	L0104_05250	L0104_05250	FAD/NAD(P)-binding protein	stop_gained c.482C>A p.Ser161*
CP090626.1	1060441	G	A	0	0	0	0	0	1	0	0	0	0	0	0	0	0	0	0	0	0	0	0				intergenic
CP090626.1	1067604	C	T	0	0	0	0	0	0	0	0	1	0	0	0	0	0	0	0	0	0	0	0	L0104_05350	barA	two-component sensor histidine kinase BarA	missense_variant c.1453G>A p.Gly485Arg
CP090626.1	1100886	C	A	1	1	1	1	1	1	1	1	1	1	1	1	1	1	1	1	1	1	1	1	L0104_05505	L0104_05505	UbiD family decarboxylase	missense_variant c.63C>A p.Asn21Lys
CP090626.1	1102687	A	G	1	0	0	1	0	0	0	0	0	0	0	0	1	0	0	0	0	1	0	1				intergenic
CP090626.1	1138568	T	G	0	0	0	0	0	0	0	0	0	1	1	0	0	0	0	0	0	0	0	0	L0104_05680	hypA	hydrogenase maturation nickel metallochaperone HypA	missense_variant c.13A>C p.Thr5Pro
CP090626.1	1168275	A	C	0	0	0	0	0	0	1	0	0	0	0	0	0	0	0	0	0	0	0	0	L0104_05830	L0104_05830	metal ABC transporter substrate-binding protein	missense_variant c.432A>C p.Lys144Asn
CP090626.1	1193675	T	A	1	0	0	1	0	0	0	0	0	0	0	0	1	0	0	0	0	1	0	1	L0104_05965	nrdE	class 1b ribonucleoside-diphosphate reductase subunit alpha	missense_variant c.221A>T p.Gln74Leu
CP090626.1	1222739	G	T	0	0	0	0	0	0	0	0	0	1	1	0	0	0	0	0	0	0	0	0	L0104_06115	L0104_06115	class II aldolase/adducin family protein	synonymous_variant c.24C>A p.Arg8Arg
CP090626.1	1236057	C	T	0	0	0	0	0	1	0	0	0	0	0	0	0	0	0	0	0	0	0	0	L0104_06175	L0104_06175	LysR family transcriptional regulator	missense_variant c.200C>T p.Ala67Val
CP090626.1	1280368	A	C	0	0	0	0	0	0	0	0	0	0	0	0	0	0	0	0	1	0	1	0				intergenic
CP090626.1	1289516	G	A	0	0	0	0	0	0	0	1	0	0	0	0	0	0	0	0	0	0	0	0	L0104_06520	dgcN	diguanylate cyclase DgcN	missense_variant c.488C>T p.Thr163Ile
CP090626.1	1290192	A	G	0	0	0	0	0	1	0	0	0	0	0	0	0	0	0	0	0	0	0	0	L0104_06525	L0104_06525	YfiR family protein	missense_variant c.314T>C p.Leu105Pro
CP090626.1	1291284	T	A	0	0	0	0	0	0	0	0	0	0	0	0	0	0	0	0	1	0	1	0	L0104_06530	aroF	3-deoxy-7-phosphoheptulonate synthase AroF	missense_variant c.437T>A p.Leu146Gln
CP090626.1	1297561	G	A	0	0	0	0	0	1	0	0	0	0	0	0	0	0	0	0	0	0	0	0	L0104_06565	rluD	23S rRNA pseudouridine(1911/1915/1917) synthase RluD	missense_variant c.691G>A p.Gly231Ser
CP090626.1	1306484	A	G	0	0	0	0	0	0	0	0	0	1	1	0	0	0	0	0	0	0	0	0				intergenic
CP090626.1	1306744	T	G	0	0	0	0	0	0	0	0	0	0	0	0	0	0	0	0	1	0	1	0				intergenic
CP090626.1	1306745	C	T	0	0	0	0	0	0	0	0	0	0	0	0	0	0	0	0	1	0	1	0				intergenic
CP090626.1	1306750	T	C	1	1	1	1	1	1	1	1	1	1	1	1	1	1	1	1	1	1	1	1				intergenic
CP090626.1	1371643	C	A	0	0	1	0	1	0	0	0	0	0	0	0	0	0	0	0	0	0	0	0	L0104_06895	L0104_06895	alpha-2-macroglobulin family protein	missense_variant c.772C>A p.Pro258Thr
CP090626.1	1442057	C	T	1	0	0	1	0	0	0	0	0	0	0	0	1	0	0	0	0	1	0	1	L0104_07285	ppx	exopolyphosphatase	synonymous_variant c.1383G>A p.Gln461Gln
CP090626.1	1453864	G	A	0	0	1	0	1	0	0	0	0	0	0	0	0	0	0	0	0	0	0	0	L0104_07330	L0104_07330	Rpn family recombination-promoting nuclease/putative transposase	synonymous_variant c.30C>T p.Asp10Asp
CP090626.1	1457173	T	C	0	0	0	0	0	0	0	0	1	0	0	1	0	0	0	0	0	0	0	0				intergenic
CP090626.1	1471580	T	A	0	0	0	0	0	0	0	0	0	0	0	0	0	0	0	0	1	0	1	0	L0104_07420	aegA	formate-dependent uric acid utilization protein AegA	missense_variant c.748T>A p.Trp250Arg
CP090626.1	1475648	C	T	0	0	0	0	0	0	0	0	0	0	0	0	0	0	0	0	0	1	0	1	L0104_07435	tkt	transketolase	stop_gained c.917G>A p.Trp306*
CP090626.1	1524002	G	T	1	1	1	1	1	1	1	1	1	1	1	1	1	1	1	1	1	1	1	1	L0104_07710	L0104_07710	EAL domain-containing protein	missense_variant c.1679G>T p.Ser560Ile
CP090626.1	1524003	C	G	1	1	1	1	1	1	1	1	1	1	1	1	1	1	1	1	1	1	1	1	L0104_07710	L0104_07710	EAL domain-containing protein	missense_variant c.1680C>G p.Ser560Arg
CP090626.1	1526144	A	G	0	1	0	0	0	0	0	0	0	0	0	0	0	0	0	0	0	0	0	0	L0104_07720	L0104_07720	Nramp family divalent metal transporter	missense_variant c.53A>G p.Lys18Arg
CP090626.1	1551382	T	C	0	0	0	0	0	0	0	0	0	0	0	0	0	0	0	0	1	0	1	0	L0104_07845	smrB	endonuclease SmrB	missense_variant c.122A>G p.Glu41Gly
CP090626.1	1558473	G	A	0	0	0	0	0	0	0	0	0	0	0	0	0	1	0	0	0	0	0	0	L0104_07885	fabB	beta-ketoacyl-ACP synthase I	missense_variant c.41G>A p.Ser14Asn
CP090626.1	1565755	C	T	0	0	0	0	0	1	0	0	0	0	0	0	0	0	0	0	0	0	0	0	L0104_07915	L0104_07915	DedA family protein	missense_variant c.491C>T p.Ala164Val
CP090626.1	1575484	T	A	0	0	0	0	0	0	0	0	1	0	0	1	0	0	0	0	0	0	0	0	L0104_07970	hisM	histidine ABC transporter permease HisM	missense_variant c.608T>A p.Phe203Tyr
CP090626.1	1590424	A	C	0	0	0	0	0	1	0	0	0	0	0	0	0	0	0	0	0	0	0	0	L0104_08055	alaA	alanine transaminase AlaA	missense_variant c.252T>G p.His84Gln
CP090626.1	1607176	C	T	0	0	0	0	0	0	0	0	0	0	0	0	0	1	1	0	0	0	0	0	L0104_08125	nuoN	NADH-quinone oxidoreductase subunit NuoN	missense_variant c.484C>T p.Leu162Phe
CP090626.1	1611336	C	T	0	0	0	0	0	0	0	0	1	0	0	0	0	0	0	0	0	0	0	0	L0104_08145	menD	2-succinyl-5-enolpyruvyl-6-hydroxy-3- cyclohexene-1-carboxylic-acid synthase	missense_variant c.185C>T p.Ala62Val
CP090626.1	1622162	C	G	0	0	0	0	0	0	0	0	0	1	1	0	0	0	0	0	0	0	0	0	L0104_08195	rhmD	L-rhamnonate dehydratase	missense_variant c.690C>G p.Asn230Lys
CP090626.1	1629567	T	A	1	1	1	1	1	1	1	1	1	1	1	1	1	1	1	1	1	1	1	1	L0104_08225	glpT	glycerol-3-phosphate transporter	missense_variant c.401T>A p.Leu134Gln
CP090626.1	1629797	A	C	0	1	0	0	0	0	0	1	0	0	0	0	0	0	0	0	0	0	0	0	L0104_08225	glpT	glycerol-3-phosphate transporter	missense_variant c.631A>C p.Thr211Pro
CP090626.1	1630005	T	G	0	0	1	0	1	0	0	0	0	0	0	0	0	0	0	0	0	0	0	0	L0104_08225	glpT	glycerol-3-phosphate transporter	missense_variant c.839T>G p.Leu280Arg
CP090626.1	1692815	T	C	1	1	1	1	1	1	1	1	1	1	1	1	1	1	1	1	1	1	1	1	L0104_08475	nfo	deoxyribonuclease IV	synonymous_variant c.450A>G p.Gln150Gln
CP090626.1	1696378	C	T	0	0	0	0	0	0	0	0	1	0	0	1	0	0	0	0	0	0	0	0	L0104_08490	L0104_08490	amino acid permease	missense_variant c.683C>T p.Ala228Val
CP090626.1	1699755	A	G	1	0	0	1	0	0	0	0	0	0	0	0	1	0	0	0	0	1	0	1	L0104_08500	fghA	S-formylglutathione hydrolase	missense_variant c.787T>C p.Phe263Leu
CP090626.1	1709899	T	C	0	1	0	0	0	0	0	0	0	0	0	0	0	0	0	0	0	0	0	0				intergenic
CP090626.1	1710396	C	T	0	0	0	0	0	1	0	0	0	0	0	0	0	0	0	0	0	0	0	0	L0104_08545	L0104_08545	CidB/LrgB family autolysis modulator	missense_variant c.256G>A p.Ala86Thr
CP090626.1	1730097	G	A	0	1	0	0	0	0	0	0	0	0	0	0	0	0	0	0	0	0	0	0	L0104_08625	L0104_08625	ABC transporter ATP-binding protein	synonymous_variant c.129G>A p.Thr43Thr
CP090626.1	1735053	C	T	0	0	0	0	0	1	0	0	0	0	0	0	0	0	0	0	0	0	0	0	L0104_08655	metG	methionine--tRNA ligase	missense_variant c.1970G>A p.Gly657Asp
CP090626.1	1746070	A	G	0	0	0	0	0	0	0	0	0	1	1	0	0	0	0	0	0	0	0	0	L0104_08705	thiD	bifunctional hydroxymethylpyrimidine kinase/phosphomethylpyrimidine kinase	synonymous_variant c.264A>G p.Glu88Glu
CP090626.1	1768357	C	T	0	0	0	0	0	1	0	0	0	0	0	0	0	0	0	0	0	0	0	0	L0104_08795	yegQ	tRNA 5-hydroxyuridine modification protein YegQ	missense_variant c.76G>A p.Ala26Thr
CP090626.1	1771725	C	T	0	1	0	0	0	0	0	0	0	0	0	0	0	0	0	0	0	0	0	0	L0104_08810	L0104_08810	MFS transporter	synonymous_variant c.636G>A p.Leu212Leu
CP090626.1	1783823	C	T	0	0	0	0	0	1	0	0	0	0	0	0	0	0	0	0	0	0	0	0	L0104_08850	L0104_08850	sensor histidine kinase	missense_variant c.1504G>A p.Glu502Lys
CP090626.1	1787940	C	T	0	0	0	0	0	1	0	0	0	0	0	0	0	0	0	0	0	0	0	0	L0104_08860	alkA	DNA-3-methyladenine glycosylase 2	missense_variant c.835C>T p.Pro279Ser
CP090626.1	1795361	G	T	0	0	0	0	0	0	0	0	0	0	0	1	0	0	0	0	0	0	0	0	L0104_08890	L0104_08890	phosphatase PAP2 family protein	missense_variant c.28G>T p.Gly10Cys
CP090626.1	1795363	C	G	0	0	0	0	0	0	0	0	0	0	0	1	0	0	0	0	0	0	0	0	L0104_08890	L0104_08890	phosphatase PAP2 family protein	synonymous_variant c.30C>G p.Gly10Gly
CP090626.1	1799740	G	A	0	0	0	0	0	1	0	0	0	0	0	0	0	0	0	0	0	0	0	0	L0104_08910	L0104_08910	protein tyrosine phosphatase	missense_variant c.103G>A p.Ala35Thr
CP090626.1	1825012	C	T	0	0	0	0	0	0	0	0	1	0	0	1	0	0	0	0	0	0	0	0				intergenic
CP090626.1	1825745	G	C	0	0	0	1	0	0	0	0	0	0	0	0	0	0	0	0	0	0	0	0	L0104_09005	rfbA	O-antigen export ABC transporter permease RfbA	missense_variant c.232G>C p.Ala78Pro
CP090626.1	1832985	A	T	0	1	0	0	0	0	0	0	0	0	0	0	0	0	0	0	0	0	0	0	L0104_09035	L0104_09035	glycosyltransferase	missense_variant c.755A>T p.Asn252Ile
CP090626.1	1832986	T	G	0	1	0	0	0	0	0	0	0	0	0	0	0	0	0	0	0	0	0	0	L0104_09035	L0104_09035	glycosyltransferase	missense_variant c.756T>G p.Asn252Lys
CP090626.1	1835882	C	A	0	0	0	0	0	0	0	0	0	0	0	0	0	1	1	0	0	0	0	0	L0104_09045	L0104_09045	glycosyltransferase family 2 protein	stop_gained c.70G>T p.Glu24*
CP090626.1	1835999	G	T	0	0	0	0	0	0	0	1	0	0	0	0	0	0	0	0	0	0	0	0	L0104_09050	L0104_09050	GtrA family protein	missense_variant c.234C>A p.Phe78Leu
CP090626.1	1836847	G	T	0	0	0	1	0	0	0	0	0	0	0	0	1	0	0	0	0	1	0	1	L0104_09055	hisIE	bifunctional phosphoribosyl-AMP cyclohydrolase/phosphoribosyl-ATP diphosphatase HisIE	missense_variant c.272C>A p.Pro91Gln
CP090626.1	1838211	C	T	0	0	0	0	0	1	0	0	0	0	0	0	0	0	0	0	0	0	0	0	L0104_09065	hisA	1-(5-phosphoribosyl)-5-[(5- phosphoribosylamino)methylideneamino]imidazole-4- carboxamide isomerase	missense_variant c.397G>A p.Asp133Asn
CP090626.1	1844053	C	T	0	0	0	0	0	1	0	0	0	0	0	0	0	0	0	0	0	0	0	0	L0104_09100	L0104_09100	SDR family oxidoreductase	missense_variant c.119C>T p.Ala40Val
CP090626.1	1845792	C	T	0	0	0	0	0	1	0	0	0	0	0	0	0	0	0	0	0	0	0	0				intergenic
CP090626.1	1876865	A	T	0	0	0	0	0	0	0	0	0	1	1	0	0	0	0	0	0	0	0	0	L0104_09260	L0104_09260	AlpA family transcriptional regulator	missense_variant c.23A>T p.Lys8Ile
CP090626.1	1877738	G	T	0	1	0	0	0	0	0	0	0	0	0	0	0	0	0	0	0	0	0	0				intergenic
CP090626.1	1878164	C	A	0	0	0	0	0	0	0	1	0	0	0	0	0	0	0	0	0	0	0	0	L0104_09280	L0104_09280	hypothetical protein	missense_variant c.12C>A p.Asn4Lys
CP090626.1	1878165	A	C	0	0	0	0	0	0	0	1	0	0	0	0	0	0	0	0	0	0	0	0	L0104_09280	L0104_09280	hypothetical protein	missense_variant c.13A>C p.Lys5Gln
CP090626.1	1880350	T	C	0	1	0	0	0	0	0	0	0	0	0	0	0	0	0	0	0	0	0	0	L0104_09295	L0104_09295	replication protein	synonymous_variant c.147A>G p.Val49Val
CP090626.1	1899954	A	T	0	1	0	0	0	0	0	0	0	0	0	0	0	0	0	0	0	0	0	0				intergenic
CP090626.1	1913661	A	G	1	0	0	0	0	0	0	0	0	0	0	0	0	0	0	0	0	0	0	0				intergenic
CP090626.1	1913662	C	A	1	0	0	0	0	0	0	0	0	0	0	0	0	0	0	0	0	0	0	0				intergenic
CP090626.1	1919789	A	G	0	0	0	0	0	0	0	0	0	0	0	0	0	1	1	0	0	0	0	0				intergenic
CP090626.1	1938687	A	T	0	1	0	0	0	0	0	0	0	0	0	0	0	0	0	0	0	0	0	0				intergenic
CP090626.1	1946658	T	A	0	0	0	0	0	0	1	0	0	0	0	0	0	0	0	0	0	0	0	0				intergenic
CP090626.1	1986753	G	A	0	1	0	0	0	0	0	0	0	0	0	0	0	0	0	0	0	0	0	0	L0104_09850	purT	formate-dependent phosphoribosylglycinamide formyltransferase	missense_variant c.1154C>T p.Ala385Val
CP090626.1	2017603	A	T	0	1	0	0	0	0	0	0	0	0	0	0	0	0	0	0	0	0	0	0	L0104_10015	L0104_10015	PTS mannose/fructose/sorbose transporter subunit IIC	synonymous_variant c.93T>A p.Arg31Arg
CP090626.1	2052670	G	A	0	0	0	0	0	0	0	0	0	1	1	0	0	0	0	0	0	0	0	0				intergenic
CP090626.1	2056937	G	A	0	0	0	0	0	0	0	0	0	0	0	1	0	0	0	0	0	0	0	0				intergenic
CP090626.1	2075613	G	A	0	0	0	0	0	0	1	0	0	0	0	0	0	0	0	1	0	0	0	0	L0104_10290	L0104_10290	LysR family transcriptional regulator	missense_variant c.64G>A p.Val22Ile
CP090626.1	2080779	T	G	0	0	1	0	0	0	0	0	0	0	0	0	0	0	0	0	0	0	0	0	L0104_10315	L0104_10315	RluA family pseudouridine synthase	missense_variant c.227T>G p.Ile76Ser
CP090626.1	2087855	A	G	0	0	0	0	0	0	0	0	0	0	0	0	1	0	0	0	0	1	0	1	L0104_10350	vgrG	type VI secretion system tip protein VgrG	missense_variant c.877A>G p.Thr293Ala
CP090626.1	2093883	A	C	0	0	0	0	0	0	1	0	0	0	0	0	0	0	0	0	0	0	0	0	L0104_10385	L0104_10385	S-type pyocin domain-containing protein	missense_variant c.992A>C p.Tyr331Ser
CP090626.1	2095738	G	T	1	1	1	1	1	1	1	1	1	1	1	1	1	1	1	1	1	1	1	1	L0104_10395	L0104_10395	DUF6392 family protein	missense_variant c.425G>T p.Cys142Phe
CP090626.1	2095739	T	G	1	1	1	1	1	1	1	1	1	1	1	1	1	1	1	1	1	1	1	1	L0104_10395	L0104_10395	DUF6392 family protein	missense_variant c.426T>G p.Cys142Trp
CP090626.1	2103909	T	C	0	0	0	0	0	0	0	0	1	0	0	1	0	0	0	0	0	0	0	0	L0104_10465	L0104_10465	hypothetical protein	missense_variant c.116T>C p.Ile39Thr
CP090626.1	2109755	C	T	0	0	0	0	0	0	0	0	0	0	0	0	0	1	1	0	0	0	0	0	L0104_10490	tssF	type VI secretion system baseplate subunit TssF	synonymous_variant c.108C>T p.Leu36Leu
CP090626.1	2122071	C	T	0	0	0	0	0	0	1	0	1	0	0	1	0	1	1	1	0	0	0	0	L0104_10550	prs	ribose-phosphate diphosphokinase	synonymous_variant c.687G>A p.Leu229Leu
CP090626.1	2136183	A	C	1	0	0	1	0	0	0	0	0	0	0	0	1	0	0	0	0	1	0	1	L0104_10625	L0104_10625	ABC transporter substrate-binding protein	missense_variant c.1141A>C p.Ile381Leu
CP090626.1	2136970	G	A	1	0	0	1	0	0	0	0	0	0	0	0	1	0	0	0	0	1	0	1	L0104_10630	ntrB	nitrate ABC transporter permease	missense_variant c.670G>A p.Gly224Ser
CP090626.1	2148650	C	T	0	0	1	0	1	0	0	0	0	0	0	0	0	0	0	0	0	0	0	0				intergenic
CP090626.1	2167025	A	C	0	0	1	0	1	0	0	0	0	0	0	0	0	0	0	0	0	0	0	0	L0104_10775	adhE	bifunctional acetaldehyde-CoA/alcohol dehydrogenase	synonymous_variant c.2094T>G p.Val698Val
CP090626.1	2167856	A	G	0	0	0	0	0	0	0	0	0	0	0	0	0	0	0	0	1	0	1	0	L0104_10775	adhE	bifunctional acetaldehyde-CoA/alcohol dehydrogenase	synonymous_variant c.1263T>C p.Cys421Cys
CP090626.1	2170598	G	T	0	0	0	0	0	0	0	0	1	0	0	0	0	0	0	0	0	0	0	0				intergenic
CP090626.1	2171397	C	A	0	0	0	0	0	0	1	0	1	0	0	1	0	1	1	1	0	0	0	0	L0104_10790	oppA	oligopeptide ABC transporter substrate-binding protein OppA	missense_variant c.419C>A p.Pro140Gln
CP090626.1	2186371	G	A	0	0	0	0	0	0	0	0	0	0	0	0	0	0	0	0	1	0	1	0				intergenic
CP090626.1	2190411	C	T	0	0	1	0	1	0	0	0	0	0	0	0	0	0	0	0	0	0	0	0	L0104_10900	pheM	pheST operon leader peptide PheM	missense_variant c.8C>T p.Ala3Val
CP090626.1	2196943	C	A	0	0	0	0	0	0	1	0	0	0	0	0	0	0	0	1	0	0	0	0				intergenic
CP090626.1	2204453	T	C	0	0	1	0	1	0	0	0	0	0	0	0	0	0	0	0	0	0	0	0				intergenic
CP090626.1	2205378	C	T	0	0	0	0	0	0	0	0	0	0	0	0	0	1	1	0	0	0	0	0	L0104_10975	aroH	3-deoxy-7-phosphoheptulonate synthase AroH	missense_variant c.229G>A p.Gly77Ser
CP090626.1	2218795	C	A	0	0	0	0	0	0	0	0	1	0	0	0	0	0	0	0	0	0	0	0	L0104_11035	L0104_11035	MFS transporter	synonymous_variant c.471G>T p.Arg157Arg
CP090626.1	2229000	C	A	1	0	0	1	0	0	0	0	0	0	0	0	1	0	0	0	0	1	0	1	L0104_11075	L0104_11075	efflux RND transporter permease subunit	synonymous_variant c.2838C>A p.Leu946Leu
CP090626.1	2229896	G	T	1	1	1	1	1	1	1	1	1	1	1	1	1	1	1	1	1	1	1	1	L0104_11080	lldD	FMN-dependent L-lactate dehydrogenase LldD	missense_variant c.600C>A p.Ser200Arg
CP090626.1	2232678	C	T	0	0	0	0	0	0	1	0	1	0	0	1	0	1	1	1	0	0	0	0				intergenic
CP090626.1	2243062	C	T	0	0	0	0	0	0	0	0	0	1	1	0	0	0	0	0	0	0	0	0	L0104_11170	L0104_11170	sugar phosphate isomerase/epimerase and 4-hydroxyphenylpyruvate domain-containing protein	synonymous_variant c.237C>T p.Ala79Ala
CP090626.1	2254568	G	A	0	1	0	0	0	0	0	0	0	0	0	0	0	0	0	0	0	0	0	0	L0104_11220	L0104_11220	alpha/beta fold hydrolase	missense_variant c.349G>A p.Gly117Ser
CP090626.1	2267227	T	G	0	0	0	0	0	0	0	0	1	0	0	1	0	0	0	0	0	0	0	0	L0104_11280	L0104_11280	ABC transporter substrate-binding protein	missense_variant c.725T>G p.Val242Gly
CP090626.1	2274917	C	T	0	0	0	0	0	0	0	0	0	0	0	0	0	0	0	1	0	0	0	0	L0104_11310	L0104_11310	iron ABC transporter permease	synonymous_variant c.291C>T p.Gly97Gly
CP090626.1	2303809	A	G	1	1	1	1	1	1	1	1	1	1	1	1	1	1	1	1	1	1	1	1	L0104_11445	L0104_11445	DsbE family thiol:disulfide interchange protein	synonymous_variant c.69A>G p.Gln23Gln
CP090626.1	2306475	A	C	0	1	0	0	0	0	0	0	0	0	0	0	0	0	0	0	0	0	0	0				intergenic
CP090626.1	2317380	C	T	0	0	1	0	1	0	0	0	0	0	0	0	0	0	0	0	0	0	0	0	L0104_11505	kexD	multidrug efflux RND transporter permease subunit KexD	synonymous_variant c.3111C>T p.Asn1037Asn
CP090626.1	2340698	C	T	0	0	0	0	0	0	0	0	1	0	0	0	0	0	0	0	0	0	0	0	L0104_11635	L0104_11635	LysR family transcriptional regulator	missense_variant c.352C>T p.His118Tyr
CP090626.1	2345778	C	T	0	0	0	0	0	0	0	0	0	0	0	0	0	0	0	0	1	0	1	0	L0104_11655	L0104_11655	LysR family transcriptional regulator	missense_variant c.185G>A p.Gly62Glu
CP090626.1	2347358	T	A	0	0	0	0	0	0	0	0	0	1	1	0	0	0	0	0	0	0	0	0	L0104_11660	L0104_11660	MFS transporter	missense_variant c.1280T>A p.Leu427Gln
CP090626.1	2368394	G	C	0	1	0	0	0	0	0	0	0	0	0	0	0	0	0	0	0	0	0	0				intergenic
CP090626.1	2383744	A	G	1	1	1	1	1	1	1	1	1	1	1	1	1	1	1	1	1	1	1	1	L0104_11890	sodC	superoxide dismutase [Cu-Zn] SodC2	missense_variant c.491A>G p.Glu164Gly
CP090626.1	2391434	G	T	0	0	0	0	0	0	0	0	0	0	0	0	0	0	0	0	1	0	1	0	L0104_11930	mliC	C-type lysozyme inhibitor	missense_variant c.320G>T p.Arg107Leu
CP090626.1	2396014	G	A	0	0	0	0	0	0	0	0	0	0	0	0	0	0	0	0	1	0	1	0	L0104_11955	dtpA	dipeptide/tripeptide permease DtpA	stop_gained c.724C>T p.Gln242*
CP090626.1	2399320	G	T	0	0	0	0	0	0	0	0	0	0	0	0	0	0	0	1	0	0	0	0	L0104_11975	rsxD	electron transport complex subunit RsxD	missense_variant c.1047C>A p.His349Gln
CP090626.1	2408502	C	T	0	1	0	0	0	0	0	0	0	0	0	0	0	0	0	0	0	0	0	0	L0104_12020	add	adenosine deaminase	missense_variant c.197G>A p.Gly66Glu
CP090626.1	2413037	G	T	1	1	1	1	1	1	1	1	1	1	1	1	1	1	1	1	1	1	1	1	L0104_12055	L0104_12055	S-(hydroxymethyl)glutathione dehydrogenase/class III alcohol dehydrogenase	missense_variant c.376G>T p.Val126Leu
CP090626.1	2425703	C	A	0	0	0	0	0	0	0	1	0	0	0	0	0	0	0	0	0	0	0	0	L0104_12100	rimL	50S ribosomal protein L7/L12-serine acetyltransferase	stop_gained c.315C>A p.Tyr105*
CP090626.1	2433274	A	G	0	0	0	0	0	0	0	1	0	0	0	0	0	0	0	0	0	0	0	0	L0104_12140	L0104_12140	XRE family transcriptional regulator	missense_variant c.381A>G p.Ile127Met
CP090626.1	2435457	A	G	0	0	0	0	0	0	1	0	0	0	0	0	0	0	0	0	0	0	0	0	L0104_12150	L0104_12150	U32 family peptidase	missense_variant c.1783A>G p.Met595Val
CP090626.1	2453326	C	T	0	0	0	0	0	1	0	0	0	0	0	0	0	0	0	0	0	0	0	0	L0104_12265	L0104_12265	N-acetyltransferase family protein	synonymous_variant c.459G>A p.Leu153Leu
CP090626.1	2463531	T	A	0	0	0	0	0	0	0	0	0	1	1	0	0	0	0	0	0	0	0	0	L0104_12315	ansP	L-asparagine permease	missense_variant c.1034A>T p.Lys345Met
CP090626.1	2481965	C	T	0	0	0	0	0	0	0	0	0	1	1	0	0	0	0	0	0	0	0	0	L0104_12400	L0104_12400	ABC transporter ATP-binding protein	synonymous_variant c.348C>T p.Ser116Ser
CP090626.1	2483877	C	T	0	0	1	0	1	0	0	0	0	0	0	0	0	0	0	0	0	0	0	0	L0104_12410	L0104_12410	iron ABC transporter permease	missense_variant c.533C>T p.Ala178Val
CP090626.1	2485658	G	A	0	0	0	0	0	0	1	0	0	0	0	0	0	0	0	1	0	0	0	0	L0104_12415	nhoA	N-hydroxyarylamine O-acetyltransferase	stop_gained c.582G>A p.Trp194*
CP090626.1	2514610	A	G	0	0	0	0	0	0	0	0	0	0	0	0	0	0	0	0	1	0	1	0	L0104_12545	L0104_12545	putative FMN-dependent luciferase-like monooxygenase	missense_variant c.671T>C p.Leu224Pro
CP090626.1	2531050	G	A	0	0	0	0	0	0	0	0	0	1	1	0	0	0	0	0	0	0	0	0				intergenic
CP090626.1	2532691	G	A	1	0	0	1	0	0	0	0	0	0	0	0	1	0	0	0	0	1	0	1	L0104_12640	L0104_12640	general stress protein	missense_variant c.52G>A p.Ala18Thr
CP090626.1	2543460	G	C	0	0	0	0	0	0	0	0	0	0	0	0	0	0	0	0	1	0	1	0				intergenic
CP090626.1	2548526	C	T	0	0	0	0	0	0	0	0	0	1	1	0	0	0	0	0	0	0	0	0	L0104_12735	L0104_12735	MFS transporter	synonymous_variant c.1290G>A p.Leu430Leu
CP090626.1	2556005	C	T	0	1	0	0	0	0	0	0	0	0	0	0	0	0	0	0	0	0	0	0	L0104_12760	L0104_12760	DMT family transporter	synonymous_variant c.252C>T p.Thr84Thr
CP090626.1	2561880	G	T	0	0	0	1	0	0	0	0	0	0	0	0	0	0	0	0	0	0	0	0	L0104_12780	pqqF	pyrroloquinoline quinone biosynthesis protein PqqF	synonymous_variant c.36C>A p.Gly12Gly
CP090626.1	2580604	C	T	0	1	0	0	0	0	0	0	0	0	0	0	0	0	0	0	0	0	0	0	L0104_12880	L0104_12880	Gfo/Idh/MocA family oxidoreductase	missense_variant c.707G>A p.Ser236Asn
CP090626.1	2588383	T	G	1	1	1	1	1	1	1	1	1	1	1	1	1	1	1	1	1	1	1	1	L0104_12910	L0104_12910	GntR family transcriptional regulator	synonymous_variant c.99T>G p.Leu33Leu
CP090626.1	2602376	A	G	0	0	0	0	0	1	0	0	0	0	0	0	0	0	0	0	0	0	0	0	L0104_12995	L0104_12995	DMT family transporter	missense_variant c.283A>G p.Thr95Ala
CP090626.1	2606862	G	A	0	0	0	0	0	0	0	0	0	0	0	0	0	1	1	0	0	0	0	0	L0104_13015	L0104_13015	HlyD family secretion protein	missense_variant c.65C>T p.Ala22Val
CP090626.1	2621964	A	T	0	0	0	0	0	0	0	0	0	0	0	0	0	0	0	0	1	0	1	0	L0104_13105	L0104_13105	E3 ubiquitin--protein ligase	missense_variant c.245A>T p.Gln82Leu
CP090626.1	2626951	G	T	0	0	0	0	0	0	0	1	0	0	0	0	0	0	0	0	0	0	0	0	L0104_13125	L0104_13125	DMT family transporter	missense_variant c.811C>A p.Gln271Lys
CP090626.1	2644904	G	A	0	0	0	0	0	0	1	0	0	0	0	0	0	0	0	1	0	0	0	0				intergenic
CP090626.1	2648705	T	A	0	0	0	0	0	0	0	0	0	0	0	0	0	0	0	0	1	0	1	0	L0104_13255	L0104_13255	ABC transporter permease	missense_variant c.739A>T p.Ser247Cys
CP090626.1	2651881	C	A	0	0	1	0	1	0	0	0	0	0	0	0	0	0	0	0	0	0	0	0				intergenic
CP090626.1	2653226	C	T	0	0	1	0	1	0	0	0	0	0	0	0	0	0	0	0	0	0	0	0	L0104_13275	L0104_13275	PfkB family carbohydrate kinase	missense_variant c.559G>A p.Glu187Lys
CP090626.1	2692989	G	A	0	0	0	0	0	0	0	1	0	0	0	0	0	0	0	0	0	0	0	0	L0104_13465	L0104_13465	SMP-30/gluconolactonase/LRE family protein	synonymous_variant c.102G>A p.Gly34Gly
CP090626.1	2710752	G	T	0	0	0	0	0	0	0	0	0	0	0	0	0	0	0	0	1	0	1	0				intergenic
CP090626.1	2714058	T	C	0	1	0	0	0	0	0	0	0	0	0	0	0	0	0	0	0	0	0	0	L0104_13570	L0104_13570	molecular chaperone	missense_variant c.176T>C p.Val59Ala
CP090626.1	2723638	G	A	0	0	0	0	0	0	0	1	0	0	0	0	0	0	0	0	0	0	0	0				intergenic
CP090626.1	2729498	T	A	0	0	0	0	0	0	0	0	0	0	0	0	0	0	0	1	0	0	0	0	L0104_13640	L0104_13640	AraC family transcriptional regulator	missense_variant c.53T>A p.Leu18His
CP090626.1	2730830	A	C	0	0	0	0	0	0	0	1	0	0	0	0	0	0	0	0	0	0	0	0	L0104_13645	L0104_13645	VOC family protein	missense_variant c.326T>G p.Val109Gly
CP090626.1	2735130	G	A	0	0	0	0	0	0	0	1	0	0	0	0	0	0	0	0	0	0	0	0	L0104_13675	L0104_13675	ABC transporter permease	missense_variant c.277G>A p.Ala93Thr
CP090626.1	2737024	T	A	1	0	0	1	0	0	0	0	0	0	0	0	1	0	0	0	0	1	0	1	L0104_13685	L0104_13685	LysR family transcriptional regulator	missense_variant c.353T>A p.Val118Glu
CP090626.1	2748862	A	G	0	0	0	0	0	0	0	0	0	1	1	0	0	0	0	0	0	0	0	0	L0104_13760	L0104_13760	diguanylate cyclase	missense_variant c.455T>C p.Val152Ala
CP090626.1	2752030	G	A	0	0	0	0	0	0	0	0	0	0	0	0	0	1	1	0	0	0	0	0	L0104_13775	sad	succinate-semialdehyde dehydrogenase	synonymous_variant c.165C>T p.Asp55Asp
CP090626.1	2753863	A	T	0	1	0	0	0	0	0	0	0	0	0	0	0	0	0	0	0	0	0	0	L0104_13790	L0104_13790	L-lactate dehydrogenase	missense_variant c.110A>T p.Asp37Val
CP090626.1	2757761	C	A	0	0	0	0	0	0	0	0	0	0	0	0	0	0	0	1	0	0	0	0				intergenic
CP090626.1	2766616	G	A	0	0	0	0	0	0	0	0	1	0	0	1	0	0	0	0	0	0	0	0	L0104_13850	L0104_13850	MarC family NAAT transporter	synonymous_variant c.91C>T p.Leu31Leu
CP090626.1	2766800	A	G	0	0	0	0	0	0	0	0	0	0	0	0	0	1	0	0	0	0	0	0	L0104_13855	L0104_13855	hypothetical protein	missense_variant c.79T>C p.Tyr27His
CP090626.1	2767381	G	A	0	0	0	0	0	0	0	0	0	1	1	0	0	0	0	0	0	0	0	0	L0104_13860	marR	multiple antibiotic resistance transcriptional regulator MarR	synonymous_variant c.414G>A p.Leu138Leu
CP090626.1	2771284	C	T	0	0	0	0	0	0	0	1	0	0	0	0	0	0	0	0	0	0	0	0	L0104_13890	urtE	urea ABC transporter ATP-binding subunit UrtE	synonymous_variant c.459G>A p.Gln153Gln
CP090626.1	2773075	T	C	0	0	1	0	1	0	0	0	0	0	0	0	0	0	0	0	0	0	0	0	L0104_13900	urtC	urea ABC transporter permease subunit UrtC	missense_variant c.548A>G p.Asn183Ser
CP090626.1	2778574	C	T	0	0	0	0	0	0	0	0	0	0	0	0	0	1	1	0	0	0	0	0	L0104_13925	ftrA	transcriptional regulator FtrA	synonymous_variant c.156C>T p.Tyr52Tyr
CP090626.1	2783424	C	A	0	0	0	0	0	0	0	0	0	1	1	0	0	0	0	0	0	0	0	0	L0104_13945	L0104_13945	beta-galactosidase	synonymous_variant c.1716C>A p.Gly572Gly
CP090626.1	2802208	A	G	1	1	1	1	1	1	1	1	1	1	1	1	1	1	1	1	1	1	1	1	L0104_14050	L0104_14050	SOS response-associated peptidase	missense_variant c.304A>G p.Ser102Gly
CP090626.1	2816157	C	A	0	0	0	0	0	0	0	0	0	0	0	0	0	0	0	1	0	0	0	0	L0104_14120	L0104_14120	dimethyl sulfoxide reductase subunit A	missense_variant c.1954C>A p.Leu652Ile
CP090626.1	2823727	T	G	0	1	0	0	0	0	0	0	0	0	0	0	0	0	0	0	0	0	0	0	L0104_14160	L0104_14160	MFS transporter	missense_variant c.370T>G p.Trp124Gly
CP090626.1	2826535	C	A	0	0	0	0	0	0	0	0	0	0	0	0	1	0	0	0	0	1	0	1				intergenic
CP090626.1	2864391	A	G	1	1	1	1	1	1	1	1	1	1	1	1	1	1	1	1	1	1	1	1	L0104_14345	L0104_14345	M20 family metallo-hydrolase	missense_variant c.850A>G p.Ser284Gly
CP090626.1	2868302	A	T	0	0	0	0	0	0	0	1	0	0	0	0	0	0	0	0	0	0	0	0				intergenic
CP090626.1	2911873	C	T	0	0	0	0	0	0	0	0	1	0	0	0	0	0	0	0	0	0	0	0	L0104_14575	L0104_14575	Glu/Leu/Phe/Val dehydrogenase	missense_variant c.130C>T p.Arg44Cys
CP090626.1	2942314	G	T	0	0	0	0	0	0	0	0	0	0	0	0	0	0	0	0	1	0	1	0	L0104_14705	L0104_14705	zinc-dependent alcohol dehydrogenase family protein	missense_variant c.698C>A p.Pro233His
CP090626.1	2953400	G	A	0	0	0	0	0	0	0	0	0	0	0	0	0	0	0	0	1	0	1	0	L0104_14760	nifJ	pyruvate:ferredoxin (flavodoxin) oxidoreductase	missense_variant c.463G>A p.Ala155Thr
CP090626.1	2956582	A	G	1	0	0	0	0	0	0	0	0	0	0	0	0	0	0	0	0	0	0	0				intergenic
CP090626.1	2960961	A	G	0	1	0	0	0	0	0	0	0	0	0	0	0	0	0	0	0	0	0	0	L0104_14785	dbpA	ATP-dependent RNA helicase DbpA	missense_variant c.476T>C p.Leu159Pro
CP090626.1	2961199	G	T	1	1	1	1	1	1	1	1	1	1	1	1	1	1	1	1	1	1	1	1	L0104_14785	dbpA	ATP-dependent RNA helicase DbpA	missense_variant c.238C>A p.Pro80Thr
CP090626.1	2981955	C	T	1	0	0	1	0	0	0	0	0	1	1	0	1	0	0	0	0	1	0	1	L0104_14895	L0104_14895	AraC family transcriptional regulator	synonymous_variant c.558G>A p.Ala186Ala
CP090626.1	2987898	G	A	0	0	0	0	0	0	0	0	0	0	0	0	0	1	0	0	0	0	0	0	L0104_14930	tssF	type VI secretion system baseplate subunit TssF	synonymous_variant c.927C>T p.Ser309Ser
CP090626.1	2994606	C	A	0	0	0	0	0	0	0	0	0	0	0	0	0	0	1	0	0	0	0	0	L0104_14945	L0104_14945	hypothetical protein	missense_variant c.439G>T p.Val147Phe
CP090626.1	3013075	G	C	0	0	0	0	0	0	0	0	0	0	0	0	0	1	1	0	0	0	0	0	L0104_15025	tssB	type VI secretion system contractile sheath small subunit	synonymous_variant c.48C>G p.Leu16Leu
CP090626.1	3060324	C	T	0	1	0	0	0	0	0	0	0	0	0	0	0	0	0	0	0	0	0	0	L0104_15370	L0104_15370	cold-shock protein	missense_variant c.179C>T p.Ala60Val
CP090626.1	3066686	C	A	0	0	0	0	0	0	1	0	0	0	0	0	0	0	0	1	0	0	0	0	L0104_15405	L0104_15405	VOC family protein	synonymous_variant c.201C>A p.Thr67Thr
CP090626.1	3067844	T	G	0	0	0	0	0	0	0	0	0	0	0	0	0	1	0	0	0	0	0	0	L0104_15410	L0104_15410	peptide ABC transporter substrate-binding protein	missense_variant c.813A>C p.Lys271Asn
CP090626.1	3069452	T	G	0	0	0	0	0	0	0	0	0	1	1	0	0	0	0	0	0	0	0	0	L0104_15420	mpaA	murein tripeptide amidase MpaA	missense_variant c.611T>G p.Leu204Arg
CP090626.1	3073440	A	T	0	1	0	0	0	0	0	0	0	0	0	0	0	0	0	0	0	0	0	0	L0104_15440	tyrR	transcriptional regulator TyrR	missense_variant c.447T>A p.His149Gln
CP090626.1	3073978	G	A	0	0	0	0	0	0	0	0	0	0	0	0	0	0	0	0	0	1	0	1				intergenic
CP090626.1	3076798	C	T	0	0	0	0	0	1	0	0	0	0	0	0	0	0	0	0	0	0	0	0	L0104_15455	L0104_15455	YcjF family protein	missense_variant c.739G>A p.Gly247Ser
CP090626.1	3185260	G	A	0	0	0	0	0	0	0	0	1	0	0	1	0	0	0	0	0	0	0	0	L0104_16080	yciV	5'-3' exoribonuclease	missense_variant c.761C>T p.Ser254Phe
CP090626.1	3301324	C	T	0	0	0	0	0	0	1	0	1	0	0	1	0	1	1	1	0	0	0	0	L0104_16655	L0104_16655	UbiD family decarboxylase	synonymous_variant c.1035C>T p.Ala345Ala
CP090626.1	3301781	C	T	0	0	0	0	0	0	0	1	0	0	0	0	0	0	0	0	0	0	0	0	L0104_16655	L0104_16655	UbiD family decarboxylase	stop_gained c.1492C>T p.Gln498*
CP090626.1	3312434	G	A	0	0	0	1	0	0	0	0	0	0	0	0	1	0	0	0	0	1	0	1	L0104_16730	L0104_16730	antibiotic biosynthesis monooxygenase	synonymous_variant c.243G>A p.Ser81Ser
CP090626.1	3315320	G	A	0	0	0	0	0	0	0	0	0	0	0	0	0	0	0	0	1	0	1	0				intergenic
CP090626.1	3319305	G	A	0	1	0	0	0	0	0	0	0	0	0	0	0	0	0	0	0	0	0	0	L0104_16770	purB	adenylosuccinate lyase	missense_variant c.944G>A p.Gly315Asp
CP090626.1	3322864	C	T	0	0	0	0	0	0	0	1	0	0	0	0	0	0	0	0	0	0	0	0	L0104_16790	phoQ	two-component system sensor histidine kinase PhoQ	missense_variant c.871C>T p.Arg291Cys
CP090626.1	3341131	T	A	0	1	0	0	0	0	0	0	0	0	0	0	0	0	0	0	0	0	0	0	L0104_16870	mfd	transcription-repair coupling factor	missense_variant c.1703T>A p.Leu568Gln
CP090626.1	3344382	C	T	0	1	0	0	0	0	0	0	0	0	0	0	0	0	0	0	0	0	0	0	L0104_16880	bhsA	multiple stress resistance protein BhsA	start_lost c.3G>A p.Met1?
CP090626.1	3344743	A	T	0	1	0	0	0	0	0	0	0	0	0	0	0	0	0	0	0	0	0	0	L0104_16890	L0104_16890	TetR/AcrR family transcriptional regulator	missense_variant c.110A>T p.Tyr37Phe
CP090626.1	3362761	G	A	0	0	0	0	0	0	0	0	0	0	0	0	0	1	1	0	0	0	0	0				intergenic
CP090626.1	3395904	T	C	0	0	0	0	0	0	0	0	0	1	1	0	0	0	0	0	0	0	0	0				intergenic
CP090626.1	3400092	C	A	0	1	0	0	0	0	0	1	0	0	0	0	0	0	0	0	0	0	0	0				intergenic
CP090626.1	3408163	A	T	0	0	0	0	0	0	0	0	0	0	0	0	0	0	0	0	1	0	1	0	L0104_17225	L0104_17225	NupC/NupG family nucleoside CNT transporter	missense_variant c.176A>T p.Asn59Ile
CP090626.1	3408819	T	C	0	0	0	0	0	0	1	0	0	0	0	0	0	0	0	1	0	0	0	0	L0104_17225	L0104_17225	NupC/NupG family nucleoside CNT transporter	missense_variant c.832T>C p.Phe278Leu
CP090626.1	3435101	T	G	0	0	0	0	0	0	0	1	0	0	0	0	0	0	0	0	0	0	0	0	L0104_17360	puuC	aldehyde dehydrogenase PuuC	missense_variant c.953T>G p.Phe318Cys
CP090626.1	3439425	T	C	0	0	1	0	1	0	0	0	0	0	0	0	0	0	0	0	0	0	0	0				intergenic
CP090626.1	3441777	A	C	0	0	0	0	0	1	0	0	0	0	0	0	0	0	0	0	0	0	0	0	L0104_17385	L0104_17385	ring-hydroxylating oxygenase subunit alpha	missense_variant c.583A>C p.Thr195Pro
CP090626.1	3454288	A	G	0	0	0	0	0	0	0	0	0	0	0	0	0	1	1	0	0	0	0	0	L0104_17470	helD	DNA helicase IV	missense_variant c.1766T>C p.Leu589Pro
CP090626.1	3458433	G	A	0	0	0	0	0	0	1	0	0	0	0	0	0	0	0	0	0	0	0	0	L0104_17480	yccS	YccS family putative transporter	missense_variant c.1792G>A p.Ala598Thr
CP090626.1	3463041	C	T	0	0	0	0	0	0	0	0	0	0	0	0	0	1	1	0	0	0	0	0	L0104_17505	L0104_17505	Lon protease family protein	synonymous_variant c.604C>T p.Leu202Leu
CP090626.1	3487538	C	T	1	0	0	0	0	0	0	0	0	0	0	0	0	0	0	0	0	0	0	0	L0104_17605	L0104_17605	septum formation initiator	missense_variant c.806G>A p.Cys269Tyr
CP090626.1	3496255	T	G	0	0	0	0	0	0	0	0	0	0	0	0	0	0	0	0	1	0	1	0	L0104_17640	L0104_17640	YcbK family protein	missense_variant c.103A>C p.Thr35Pro
CP090626.1	3496893	T	A	0	0	1	0	1	0	0	0	0	0	0	0	0	0	0	0	0	0	0	0	L0104_17645	ldtD	L,D-transpeptidase	missense_variant c.1558A>T p.Asn520Tyr
CP090626.1	3496908	C	G	0	0	1	0	1	0	0	0	0	0	0	0	0	0	0	0	0	0	0	0	L0104_17645	ldtD	L,D-transpeptidase	missense_variant c.1543G>C p.Ala515Pro
CP090626.1	3539566	G	A	0	0	0	0	0	0	0	0	0	0	0	0	0	0	0	0	0	1	0	1	L0104_17795	ftsK	DNA translocase FtsK	missense_variant c.2006C>T p.Ala669Val
CP090626.1	3563181	C	T	0	0	0	0	0	0	0	0	0	0	0	0	0	0	0	0	1	0	1	0	L0104_17885	poxB	ubiquinone-dependent pyruvate dehydrogenase	synonymous_variant c.627C>T p.Gly209Gly
CP090626.1	3582940	A	G	0	0	0	0	0	0	0	0	0	1	1	0	0	0	0	0	0	0	0	0	L0104_17980	potF	spermidine/putrescine ABC transporter substrate-binding protein PotF	missense_variant c.569T>C p.Val190Ala
CP090626.1	3585372	C	G	0	0	0	0	0	0	0	0	0	0	0	0	0	0	0	0	1	0	1	0				intergenic
CP090626.1	3599662	G	C	0	0	0	0	0	0	0	0	0	0	0	0	0	0	0	0	1	0	1	0	L0104_18080	L0104_18080	hypothetical protein	missense_variant c.1626C>G p.Asn542Lys
CP090626.1	3602058	G	T	0	0	0	0	0	0	0	0	0	0	0	0	0	1	1	0	0	0	0	0	L0104_18090	L0104_18090	baseplate assembly protein	synonymous_variant c.732C>A p.Ile244Ile
CP090626.1	3602892	T	C	0	0	0	0	0	0	0	0	0	0	0	1	0	0	0	0	0	0	0	0	L0104_18095	L0104_18095	GPW/gp25 family protein	missense_variant c.247A>G p.Thr83Ala
CP090626.1	3608063	G	A	1	1	1	1	1	1	1	1	1	1	1	1	1	1	1	1	1	1	1	1	L0104_18155	L0104_18155	terminase endonuclease subunit	synonymous_variant c.330C>T p.His110His
CP090626.1	3612050	T	C	1	0	0	0	0	0	0	0	0	0	0	0	0	0	0	0	0	0	0	0	L0104_18170	L0104_18170	terminase ATPase subunit family protein	missense_variant c.1604T>C p.Ile535Thr
CP090626.1	3612064	A	C	1	0	0	0	0	0	0	0	0	0	0	0	0	0	0	0	0	0	0	0	L0104_18170	L0104_18170	terminase ATPase subunit family protein	missense_variant c.1618A>C p.Thr540Pro
CP090626.1	3615927	A	T	0	0	1	0	1	0	0	0	0	0	0	0	0	0	0	0	0	0	0	0	L0104_18185	L0104_18185	hypothetical protein	synonymous_variant c.69T>A p.Ala23Ala
CP090626.1	3616582	G	T	0	0	1	0	1	0	0	0	0	0	0	0	0	0	0	0	0	0	0	0				intergenic
CP090626.1	3620062	G	C	1	0	0	1	0	0	0	0	0	0	0	0	1	0	0	0	0	1	0	1	L0104_18210	L0104_18210	TraR/DksA family transcriptional regulator	missense_variant c.127C>G p.Pro43Ala
CP090626.1	3648352	G	A	1	0	0	0	0	0	0	0	0	0	0	0	0	0	0	0	0	0	0	0	L0104_18345	iaaA	beta-aspartyl-peptidase	missense_variant c.47C>T p.Ser16Phe
CP090626.1	3648356	T	C	1	0	0	0	0	0	0	0	0	0	0	0	0	0	0	0	0	0	0	0	L0104_18345	iaaA	beta-aspartyl-peptidase	missense_variant c.43A>G p.Ile15Val
CP090626.1	3650494	C	T	0	0	0	0	0	0	0	0	0	0	0	0	0	0	0	0	1	0	1	0	L0104_18355	moeB	molybdopterin-synthase adenylyltransferase MoeB	missense_variant c.626C>T p.Ala209Val
CP090626.1	3662449	A	G	1	1	1	1	1	1	1	1	1	1	1	1	1	1	1	1	1	1	1	1	L0104_18395	L0104_18395	ABC-F family ATPase	synonymous_variant c.1239T>C p.Asp413Asp
CP090626.1	3683545	G	T	0	0	0	0	0	0	0	0	0	1	1	0	0	0	0	0	0	0	0	0	L0104_18505	dinG	ATP-dependent DNA helicase DinG	missense_variant c.2126C>A p.Thr709Lys
CP090626.1	3695235	T	G	0	1	0	0	0	0	0	0	0	0	0	0	0	0	0	0	0	0	0	0	L0104_18555	L0104_18555	ATP-binding cassette domain-containing protein	synonymous_variant c.765T>G p.Val255Val
CP090626.1	3707267	T	C	1	0	0	0	0	0	0	0	0	0	0	0	0	0	0	0	0	0	0	0	L0104_18620	yvcK	uridine diphosphate-N-acetylglucosamine-binding protein YvcK	missense_variant c.890T>C p.Ile297Thr
CP090626.1	3721030	G	T	0	0	0	0	0	0	1	0	0	0	0	0	0	0	0	1	0	0	0	0	L0104_18685	L0104_18685	amino acid permease	synonymous_variant c.1275C>A p.Ala425Ala
CP090626.1	3722093	T	G	1	0	0	0	0	0	0	0	0	0	0	0	0	0	0	0	0	0	0	0	L0104_18685	L0104_18685	amino acid permease	missense_variant c.212A>C p.Asn71Thr
CP090626.1	3732266	T	G	0	0	0	0	0	0	1	0	0	0	0	0	0	0	0	1	0	0	0	0	L0104_18730	L0104_18730	hypothetical protein	missense_variant c.131A>C p.Glu44Ala
CP090626.1	3735830	G	A	0	0	0	0	0	0	1	0	0	0	0	0	0	0	0	1	0	0	0	0	L0104_18755	L0104_18755	diguanylate phosphodiesterase	synonymous_variant c.294C>T p.Arg98Arg
CP090626.1	3750936	G	A	0	0	0	0	0	0	1	0	0	0	0	0	0	0	0	1	0	0	0	0	L0104_18840	aroG	3-deoxy-7-phosphoheptulonate synthase AroG	synonymous_variant c.603C>T p.Asn201Asn
CP090626.1	3759103	C	T	0	0	0	0	0	0	0	0	0	0	0	0	0	0	0	0	1	0	1	0	L0104_18915	tolB	Tol-Pal system beta propeller repeat protein TolB	missense_variant c.194G>A p.Ser65Asn
CP090626.1	3769196	C	T	0	0	0	0	0	1	0	0	0	0	0	0	0	0	0	0	0	0	0	0	L0104_18970	odhB	2-oxoglutarate dehydrogenase complex dihydrolipoyllysine-residue succinyltransferase	synonymous_variant c.663G>A p.Lys221Lys
CP090626.1	3776418	C	T	0	0	0	0	0	0	0	0	0	0	0	0	0	0	0	0	1	0	1	0				intergenic
CP090626.1	3776561	A	T	0	0	0	0	0	0	0	1	0	0	0	0	0	0	0	0	0	0	0	0				intergenic
CP090626.1	3776563	T	A	0	0	0	0	0	0	0	1	0	0	0	0	0	0	0	0	0	0	0	0				intergenic
CP090626.1	3796313	G	T	0	0	1	0	1	0	0	0	0	0	0	0	0	0	0	0	0	0	0	0	L0104_19090	L0104_19090	arginine:ornithine antiporter	stop_gained c.405C>A p.Tyr135*
CP090626.1	3828369	C	T	0	0	0	0	0	1	0	0	0	0	0	0	0	0	0	0	0	0	0	0	L0104_19265	L0104_19265	ShlB/FhaC/HecB family hemolysin secretion/activation protein	missense_variant c.1321C>T p.Pro441Ser
CP090626.1	3830155	C	A	0	0	0	0	0	0	0	0	0	0	0	0	0	0	0	0	1	0	1	0	L0104_19270	L0104_19270	filamentous hemagglutinin N-terminal domain-containing protein	synonymous_variant c.1371C>A p.Thr457Thr
CP090626.1	3839520	C	T	0	0	0	0	0	0	0	0	0	0	0	0	0	0	0	0	0	1	0	1	L0104_19315	mrdA	peptidoglycan DD-transpeptidase MrdA	missense_variant c.1586C>T p.Thr529Ile
CP090626.1	3842961	A	G	0	0	0	0	0	1	0	0	0	0	0	0	0	0	0	0	0	0	0	0	L0104_19330	dacA	D-alanyl-D-alanine carboxypeptidase DacA	missense_variant c.715A>G p.Thr239Ala
CP090626.1	3850164	C	A	0	0	0	1	0	0	0	0	0	0	0	0	1	0	0	0	0	1	0	1	L0104_19380	dcuC	anaerobic C4-dicarboxylate transporter DcuC	missense_variant c.128C>A p.Ala43Asp
CP090626.1	3852576	C	T	0	0	0	0	0	1	0	0	0	0	0	0	0	0	0	0	0	0	0	0	L0104_19390	rnk	nucleoside diphosphate kinase regulator	missense_variant c.98C>T p.Ala33Val
CP090626.1	3857442	C	T	0	0	0	0	0	0	0	0	0	0	0	0	0	1	1	0	0	0	0	0	L0104_19415	L0104_19415	LysR family transcriptional regulator	synonymous_variant c.204C>T p.Thr68Thr
CP090626.1	3858441	C	T	0	0	0	0	0	1	0	0	0	0	0	0	0	0	0	0	0	0	0	0	L0104_19420	L0104_19420	DUF3440 domain-containing protein	stop_gained c.160C>T p.Gln54*
CP090626.1	3866845	G	T	0	1	0	0	0	0	0	0	0	0	0	0	0	0	0	0	0	0	0	0	L0104_19455	L0104_19455	sugar ABC transporter ATP-binding protein	missense_variant c.363G>T p.Gln121His
CP090626.1	3866936	A	C	0	0	1	0	1	0	0	0	0	0	0	0	0	0	0	0	0	0	0	0	L0104_19455	L0104_19455	sugar ABC transporter ATP-binding protein	missense_variant c.454A>C p.Ile152Leu
CP090626.1	3875438	G	A	0	1	0	0	0	0	0	0	0	0	0	0	0	0	0	0	0	0	0	0	L0104_19490	codB	cytosine permease	missense_variant c.877G>A p.Ala293Thr
CP090626.1	3876488	G	A	0	0	0	0	0	0	1	0	0	0	0	0	0	0	0	0	0	0	0	0	L0104_19495	L0104_19495	PucR family transcriptional regulator ligand-binding domain-containing protein	missense_variant c.668G>A p.Arg223His
CP090626.1	3879487	G	A	0	0	0	0	0	1	0	0	0	0	0	0	0	0	0	0	0	0	0	0				intergenic
CP090626.1	3881557	G	A	0	0	0	0	0	1	0	0	0	0	0	0	0	0	0	0	0	0	0	0	L0104_19515	L0104_19515	MFS transporter	missense_variant c.1129G>A p.Gly377Ser
CP090626.1	3892206	C	T	0	0	0	0	0	1	0	0	0	0	0	0	0	0	0	0	0	0	0	0	L0104_19560	L0104_19560	3-oxoacyl-ACP reductase FabG	missense_variant c.287C>T p.Ala96Val
CP090626.1	3894166	C	T	0	0	1	0	1	0	0	0	0	0	0	0	0	0	0	0	0	0	0	0	L0104_19580	cstA	carbon starvation protein CstA	synonymous_variant c.1767G>A p.Leu589Leu
CP090626.1	3895937	G	C	0	0	0	0	0	0	0	0	0	1	1	0	0	0	0	0	0	0	0	0				intergenic
CP090626.1	3901892	C	T	1	0	0	1	0	0	0	0	0	1	1	0	1	0	0	0	0	1	0	1	L0104_19610	fepB	Fe2+-enterobactin ABC transporter substrate-binding protein	synonymous_variant c.589C>T p.Leu197Leu
CP090626.1	3903613	G	A	0	0	0	0	0	1	0	0	0	0	0	0	0	0	0	0	0	0	0	0	L0104_19615	entS	enterobactin transporter EntS	synonymous_variant c.153C>T p.Thr51Thr
CP090626.1	3909088	C	T	0	0	0	0	0	0	0	0	0	0	0	0	0	1	1	0	0	0	0	0	L0104_19635	entF	enterobactin non-ribosomal peptide synthetase EntF	synonymous_variant c.1524G>A p.Val508Val
CP090626.1	3917413	C	T	0	0	0	0	0	0	1	0	1	0	0	1	0	1	1	1	0	0	0	0				intergenic
CP090626.1	3932416	G	T	1	0	0	1	0	0	0	0	0	0	0	0	1	0	0	0	0	1	0	1	L0104_19740	betI	transcriptional regulator BetI	start_lost c.3G>T p.Met1?
CP090626.1	4015584	C	T	0	0	0	0	0	0	0	0	0	0	0	0	0	1	1	0	0	0	0	0	L0104_20085	L0104_20085	aldo/keto reductase	missense_variant c.237G>A p.Met79Ile
CP090626.1	4022125	G	A	0	0	0	0	0	1	0	0	0	0	0	0	0	0	0	0	0	0	0	0	L0104_20130	L0104_20130	ABC transporter ATP-binding protein	synonymous_variant c.207G>A p.Gly69Gly
CP090626.1	4031244	T	C	0	0	0	0	0	0	0	0	0	0	0	0	0	0	0	0	0	1	0	1	L0104_20170	L0104_20170	LacI family DNA-binding transcriptional regulator	missense_variant c.482T>C p.Leu161Pro
CP090626.1	4031457	G	A	0	0	0	0	0	1	0	0	0	0	0	0	0	0	0	0	0	0	0	0	L0104_20170	L0104_20170	LacI family DNA-binding transcriptional regulator	missense_variant c.695G>A p.Gly232Asp
CP090626.1	4031694	T	C	0	1	0	0	0	0	0	0	0	0	0	0	0	0	0	0	0	0	0	0	L0104_20170	L0104_20170	LacI family DNA-binding transcriptional regulator	missense_variant c.932T>C p.Leu311Pro
CP090626.1	4044690	A	G	0	0	0	0	0	1	0	0	0	0	0	0	0	0	0	0	0	0	0	0	L0104_20225	lysS	lysine--tRNA ligase	missense_variant c.209T>C p.Val70Ala
CP090626.1	4046707	T	A	1	0	0	1	0	0	0	0	0	0	0	0	1	0	0	0	0	1	0	1				intergenic
CP090626.1	4050346	A	T	0	0	0	0	0	0	0	0	0	1	1	0	0	0	0	0	0	0	0	0				intergenic
CP090626.1	4050347	G	A	0	0	0	0	0	0	0	0	0	1	1	0	0	0	0	0	0	0	0	0				intergenic
CP090626.1	4050811	T	C	0	0	0	0	0	0	0	0	0	1	0	0	0	0	0	0	0	0	0	0	L0104_20245	cadC	lysine decarboxylation/transport transcriptional activator CadC	missense_variant c.1453A>G p.Thr485Ala
CP090626.1	4051714	C	T	0	0	0	0	0	1	0	0	0	0	0	0	0	0	0	0	0	0	0	0	L0104_20245	cadC	lysine decarboxylation/transport transcriptional activator CadC	missense_variant c.550G>A p.Val184Met
CP090626.1	4055068	G	A	0	0	0	0	0	0	0	0	0	1	1	0	0	0	0	0	0	0	0	0	L0104_20260	L0104_20260	GNAT family N-acetyltransferase	missense_variant c.709G>A p.Asp237Asn
CP090626.1	4119585	G	A	0	0	0	0	0	0	0	0	0	0	0	0	0	0	0	0	1	0	1	0	L0104_20700	ppiB	peptidylprolyl isomerase B	missense_variant c.25G>A p.Gly9Ser
CP090626.1	4133472	G	A	0	0	0	0	0	0	1	0	0	0	0	0	0	0	0	0	0	0	0	0	L0104_20775	L0104_20775	SPFH/Band 7/PHB domain protein	missense_variant c.855G>A p.Met285Ile
CP090626.1	4134050	A	G	1	0	1	1	1	1	1	0	1	1	1	1	1	1	1	1	1	1	1	1	L0104_20785	cueR	Cu(I)-responsive transcriptional regulator	synonymous_variant c.348T>C p.Asp116Asp
CP090626.1	4139338	A	G	0	0	0	0	0	0	0	0	0	1	1	0	0	0	0	0	0	0	0	0	L0104_20805	ushA	bifunctional UDP-sugar hydrolase/5'-nucleotidase UshA	missense_variant c.1034T>C p.Met345Thr
CP090626.1	4139519	A	T	1	1	1	1	1	1	1	1	1	1	1	1	1	1	1	1	1	1	1	1	L0104_20805	ushA	bifunctional UDP-sugar hydrolase/5'-nucleotidase UshA	missense_variant c.853T>A p.Phe285Ile
CP090626.1	4141724	C	G	1	0	1	1	1	1	1	0	1	1	1	1	1	1	1	1	1	1	1	1	L0104_20810	L0104_20810	MFS transporter	missense_variant c.1058C>G p.Ala353Gly
CP090626.1	4152993	A	G	0	0	0	0	0	0	0	0	0	1	1	0	0	0	0	0	0	0	0	0	L0104_20860	L0104_20860	DUF454 family protein	synonymous_variant c.219T>C p.Ala73Ala
CP090626.1	4180571	G	T	0	1	0	0	0	0	0	0	0	0	0	0	0	0	0	0	0	0	0	0	L0104_20990	L0104_20990	EAL domain-containing protein	stop_gained c.181G>T p.Glu61*
CP090626.1	4180783	G	A	0	0	0	0	0	0	1	0	0	0	0	0	0	0	0	1	0	0	0	0	L0104_20990	L0104_20990	EAL domain-containing protein	stop_gained c.393G>A p.Trp131*
CP090626.1	4180977	A	G	1	1	1	1	1	1	1	1	1	1	1	1	1	1	1	1	1	1	1	1	L0104_20990	L0104_20990	EAL domain-containing protein	stop_lost c.587A>G p.Ter196Trpext*?
CP090626.1	4181151	G	A	1	0	0	1	0	0	0	0	0	0	0	0	1	0	0	0	0	1	0	1	L0104_20990	L0104_20990	EAL domain-containing protein	missense_variant c.761G>A p.Ser254Asn
CP090626.1	4182392	G	A	1	0	0	1	0	0	0	0	0	0	0	0	1	0	0	0	0	1	0	1				intergenic
CP090626.1	4188372	C	T	0	0	0	0	0	0	0	0	0	1	1	0	0	0	0	0	0	0	0	0	L0104_21045	tesB	acyl-CoA thioesterase II	stop_gained c.112C>T p.Gln38*
CP090626.1	4188813	A	C	0	0	0	0	0	0	0	1	0	0	0	0	0	0	0	0	0	0	0	0	L0104_21045	tesB	acyl-CoA thioesterase II	missense_variant c.553A>C p.Asn185His
CP090626.1	4216466	A	T	0	0	0	0	0	0	0	0	0	1	1	0	0	0	0	0	0	0	0	0	L0104_21160	L0104_21160	cytochrome o ubiquinol oxidase subunit III	synonymous_variant c.219A>T p.Ala73Ala
CP090626.1	4228101	A	G	1	1	1	1	1	1	1	1	1	1	1	1	1	1	1	1	1	1	1	1	L0104_21220	L0104_21220	MFS transporter	missense_variant c.25A>G p.Arg9Gly
CP090626.1	4230303	G	T	0	0	0	0	0	0	0	0	0	0	0	0	0	0	0	0	1	0	1	0	L0104_21230	panE	2-dehydropantoate 2-reductase	missense_variant c.137G>T p.Gly46Val
CP090626.1	4233347	T	C	0	1	0	0	0	0	0	0	0	0	0	0	0	0	0	0	0	0	0	0	L0104_21245	thiI	tRNA 4-thiouridine(8) synthase ThiI	synonymous_variant c.330A>G p.Arg110Arg
CP090626.1	4241960	A	T	0	0	0	1	0	0	0	0	0	0	0	0	0	0	0	0	0	0	0	0	L0104_21295	nrdR	transcriptional regulator NrdR	missense_variant c.95T>A p.Leu32Gln
CP090626.1	4252335	C	A	1	0	0	0	0	0	0	0	0	0	0	0	0	0	0	0	0	0	0	0				intergenic
CP090626.1	4252345	G	A	1	0	0	0	0	0	0	0	0	0	0	0	0	0	0	0	0	0	0	0				intergenic
CP090626.1	4273430	G	T	0	0	1	0	1	0	0	0	0	0	0	0	0	0	0	0	0	0	0	0	L0104_21445	mak	fructokinase	missense_variant c.431C>A p.Ala144Glu
CP090626.1	4276148	T	A	0	1	0	0	0	0	0	0	0	0	0	0	0	0	0	0	0	0	0	0				intergenic
CP090626.1	4285955	T	C	1	1	1	1	1	1	1	1	1	1	1	1	1	1	1	1	1	1	1	1	L0104_21525	L0104_21525	YaiY family protein	missense_variant c.218T>C p.Ile73Thr
CP090626.1	4287589	A	C	1	0	0	1	0	0	0	0	0	0	0	0	1	0	0	0	0	1	0	1	L0104_21535	sbmA	peptide antibiotic transporter SbmA	missense_variant c.794T>G p.Leu265Arg
CP090626.1	4287782	T	G	0	0	0	0	0	1	0	0	0	0	0	0	0	0	0	0	0	0	0	0	L0104_21535	sbmA	peptide antibiotic transporter SbmA	missense_variant c.601A>C p.Thr201Pro
CP090626.1	4287849	C	A	0	0	1	0	1	0	0	0	0	0	0	0	0	0	0	0	0	0	0	0	L0104_21535	sbmA	peptide antibiotic transporter SbmA	missense_variant c.534G>T p.Trp178Cys
CP090626.1	4309128	A	T	0	0	0	0	0	0	0	1	0	0	0	0	0	0	0	0	0	0	0	0				intergenic
CP090626.1	4315473	G	T	0	1	0	0	0	0	0	0	0	0	0	0	0	0	0	0	0	0	0	0	L0104_21675	L0104_21675	CS1-pili formation C-terminal domain-containing protein	missense_variant c.1635C>A p.Ser545Arg
CP090626.1	4320462	G	A	0	0	0	0	0	0	0	0	0	0	0	0	0	0	0	0	1	0	1	0	L0104_21695	phnC	phosphonate ABC transporter ATP-binding protein	missense_variant c.551G>A p.Arg184Gln
CP090626.1	4326004	T	C	1	1	1	1	1	1	1	1	1	1	1	1	1	1	1	1	1	1	1	1	L0104_21725	L0104_21725	DMT family transporter	missense_variant c.572A>G p.Tyr191Cys
CP090626.1	4354638	G	A	0	0	0	0	0	0	0	0	0	0	0	0	0	1	1	0	0	0	0	0	L0104_21865	L0104_21865	SDR family oxidoreductase	synonymous_variant c.321G>A p.Pro107Pro
CP090626.1	4385372	G	A	0	0	0	0	0	0	0	0	0	0	0	0	1	0	0	0	0	0	0	0	L0104_22010	fadE	acyl-CoA dehydrogenase FadE	synonymous_variant c.2394G>A p.Ala798Ala
CP090626.1	4395250	G	A	0	0	0	0	0	0	0	0	0	0	0	0	0	0	0	1	0	0	0	0	L0104_22070	L0104_22070	MFS transporter	missense_variant c.218C>T p.Ala73Val
CP090626.1	4412555	C	T	0	0	0	0	0	0	0	0	0	1	1	0	0	0	0	0	0	0	0	0	L0104_22175	rof	Rho-binding antiterminator	synonymous_variant c.27C>T p.Pro9Pro
CP090626.1	4423818	G	A	0	0	0	0	0	0	0	0	0	1	1	0	0	0	0	0	0	0	0	0	L0104_22215	lpxA	acyl-ACP--UDP-N-acetylglucosamine O-acyltransferase	synonymous_variant c.63C>T p.Gly21Gly
CP090626.1	4430769	A	C	0	0	0	0	0	0	0	0	1	0	0	0	0	0	0	0	0	0	0	0				intergenic
CP090626.1	4442415	C	A	0	0	0	0	0	0	0	0	0	1	1	0	0	0	0	0	0	0	0	0	L0104_22300	cdaR	DNA-binding transcriptional regulator CdaR	missense_variant c.532G>T p.Val178Leu
CP090626.1	4470495	G	A	0	0	0	0	0	1	0	0	0	0	0	0	0	0	0	0	0	0	0	0	L0104_22410	gspF	type II secretion system inner membrane protein GspF	synonymous_variant c.99G>A p.Arg33Arg
CP090626.1	4533668	A	C	1	0	0	1	0	0	0	0	0	0	0	0	1	0	0	0	0	1	0	1	L0104_22710	secA	preprotein translocase subunit SecA	missense_variant c.740T>G p.Ile247Ser
CP090626.1	4534423	G	A	0	1	0	0	0	0	0	0	0	0	0	0	0	0	0	0	0	0	0	0				intergenic
CP090626.1	4546641	G	T	1	0	0	1	0	0	0	0	0	0	0	0	1	0	0	0	0	1	0	1	L0104_22765	mraY	phospho-N-acetylmuramoyl-pentapeptide- transferase	missense_variant c.151C>A p.Leu51Ile
CP090626.1	4546911	G	A	0	0	0	0	0	0	0	0	1	0	0	0	0	0	0	0	0	0	0	0	L0104_22770	murF	UDP-N-acetylmuramoyl-tripeptide--D-alanyl-D- alanine ligase	synonymous_variant c.1233C>T p.Ala411Ala
CP090626.1	4547405	A	C	1	1	1	1	1	1	1	1	1	1	1	1	1	1	1	1	1	1	1	1	L0104_22770	murF	UDP-N-acetylmuramoyl-tripeptide--D-alanyl-D- alanine ligase	missense_variant c.739T>G p.Tyr247Asp
CP090626.1	4548206	G	A	0	1	0	0	0	0	0	0	0	0	0	0	0	0	0	0	0	0	0	0	L0104_22775	murE	UDP-N-acetylmuramoyl-L-alanyl-D-glutamate--2, 6-diaminopimelate ligase	synonymous_variant c.1422C>T p.Val474Val
CP090626.1	4575951	A	C	0	0	0	0	0	0	0	1	0	0	0	0	0	0	0	0	0	0	0	0	L0104_22890	thiB	thiamine ABC transporter substrate binding subunit	missense_variant c.446A>C p.Gln149Pro
CP090626.1	4586284	C	A	0	0	0	0	0	0	0	1	0	0	0	0	0	0	0	0	0	0	0	0	L0104_22930	polB	DNA polymerase II	missense_variant c.1228C>A p.Arg410Ser
CP090626.1	4587414	T	A	1	1	1	1	1	1	1	1	1	1	1	1	1	1	1	1	1	1	1	1	L0104_22930	polB	DNA polymerase II	stop_gained c.2358T>A p.Cys786*
CP090626.1	4591274	G	A	0	0	0	0	0	0	1	0	1	0	0	1	0	1	1	1	0	0	0	0	L0104_22945	citX	citrate lyase holo-[acyl-carrier protein] synthase	missense_variant c.521C>T p.Ala174Val
CP090626.1	4593834	C	T	0	0	0	0	0	0	0	0	0	0	0	0	0	0	0	0	1	0	1	0	L0104_22955	L0104_22955	sensor histidine kinase	missense_variant c.172C>T p.Arg58Cys
CP090626.1	4600306	G	A	0	0	0	0	0	0	0	1	0	0	0	0	0	0	0	0	0	0	0	0	L0104_22975	surA	peptidylprolyl isomerase SurA	missense_variant c.824G>A p.Gly275Asp
CP090626.1	4602347	C	T	0	0	0	0	0	0	0	0	0	1	0	0	0	0	0	0	0	0	0	0	L0104_22985	rsmA	16S rRNA (adenine(1518)-N(6)/adenine(1519)-N(6))- dimethyltransferase RsmA	missense_variant c.587C>T p.Pro196Leu
CP090626.1	4605447	C	T	0	0	1	0	1	0	0	0	0	0	0	0	0	0	0	0	0	0	0	0	L0104_23005	kefC	glutathione-regulated potassium-efflux system protein KefC	synonymous_variant c.1143G>A p.Leu381Leu
CP090626.1	4637554	G	T	0	0	0	0	0	0	0	0	1	0	0	1	0	0	0	0	0	0	0	0				intergenic
CP090626.1	4638054	G	T	0	0	0	0	0	0	0	0	0	1	1	0	0	0	0	0	0	0	0	0	L0104_23150	dnaJ	molecular chaperone DnaJ	missense_variant c.733C>A p.Leu245Met
CP090626.1	4644143	A	C	1	1	1	1	1	1	1	1	1	1	1	1	1	1	1	1	1	1	1	1	L0104_23175	L0104_23175	MFS transporter	missense_variant c.212T>G p.Leu71Arg
CP090626.1	4644144	G	A	1	1	1	1	1	1	1	1	1	1	1	1	1	1	1	1	1	1	1	1	L0104_23175	L0104_23175	MFS transporter	synonymous_variant c.211C>T p.Leu71Leu
CP090626.1	4683416	G	A	0	0	0	0	0	0	0	1	0	0	0	0	0	0	0	0	0	0	0	0	L0104_23360	prfC	peptide chain release factor 3	synonymous_variant c.126C>T p.Thr42Thr
CP090626.1	4684757	G	A	0	0	0	0	0	0	0	0	1	0	0	1	0	0	0	0	0	0	0	0	L0104_23370	rimI	ribosomal protein S18-alanine N-acetyltransferase	missense_variant c.14C>T p.Ser5Phe
CP090626.1	4692812	C	T	1	1	1	1	1	1	1	1	1	1	1	1	1	1	1	1	1	1	1	1				intergenic
CP090626.1	4693283	T	A	0	0	0	0	0	0	0	0	0	1	1	0	0	0	0	0	0	0	0	0	L0104_23440	L0104_23440	helix-turn-helix domain-containing protein	missense_variant c.659A>T p.Asn220Ile
CP090626.1	4697945	C	T	0	0	0	0	0	0	0	0	0	1	1	0	0	0	0	0	0	0	0	0	L0104_23465	dnaC	DNA replication protein DnaC	synonymous_variant c.639C>T p.Leu213Leu
CP090626.1	4699100	T	G	0	0	0	0	0	0	0	0	0	1	1	0	0	0	0	0	0	0	0	0	L0104_23475	opgB	phosphatidylglycerol--membrane-oligosaccharide glycerophosphotransferase	missense_variant c.242T>G p.Val81Gly
CP090626.1	4699375	G	T	0	0	0	0	0	0	1	0	1	0	0	1	0	1	1	1	0	0	0	0	L0104_23475	opgB	phosphatidylglycerol--membrane-oligosaccharide glycerophosphotransferase	stop_gained c.517G>T p.Glu173*
CP090626.1	4716361	G	A	1	0	0	1	0	0	0	0	0	0	0	0	1	0	0	0	0	1	0	1	L0104_23545	L0104_23545	GNAT family N-acetyltransferase	synonymous_variant c.498G>A p.Pro166Pro
CP090626.1	4718941	G	A	0	0	0	0	0	0	0	0	1	0	0	1	0	0	0	0	0	0	0	0	L0104_23565	L0104_23565	sodium:solute symporter family protein	synonymous_variant c.1342C>T p.Leu448Leu
CP090626.1	4726007	C	A	0	0	0	0	0	0	1	0	1	0	0	1	0	1	1	1	0	0	0	0	L0104_23605	L0104_23605	hypothetical protein	missense_variant c.70C>A p.Gln24Lys
CP090626.1	4729920	C	A	0	0	0	0	0	0	0	0	0	0	0	0	0	0	0	1	0	0	0	0	L0104_23630	L0104_23630	5-carboxymethyl-2-hydroxymuconate Delta-isomerase	synonymous_variant c.36C>A p.Ile12Ile
CP090626.1	4785480	G	A	0	0	0	0	0	1	0	0	0	0	0	0	0	0	0	0	0	0	0	0	L0104_23890	L0104_23890	CusA/CzcA family heavy metal efflux RND transporter	missense_variant c.1219G>A p.Ala407Thr
CP090626.1	4792567	A	C	0	1	0	0	0	0	0	1	0	0	0	0	0	0	0	0	0	0	0	0	L0104_23925	L0104_23925	DUF1365 domain-containing protein	missense_variant c.709A>C p.Ser237Arg
CP090626.1	4793143	C	T	0	0	0	0	0	0	0	0	0	0	0	0	0	1	1	0	0	0	0	0	L0104_23930	L0104_23930	cyclopropane-fatty-acyl-phospholipid synthase family protein	missense_variant c.566C>T p.Pro189Leu
CP090626.1	4798114	T	C	0	0	0	0	0	0	0	0	0	0	0	0	0	0	0	1	0	0	0	0				intergenic
CP090626.1	4809863	T	G	1	0	0	1	0	0	0	0	0	0	0	0	0	0	0	0	0	0	0	0				intergenic
CP090626.1	4809864	A	T	1	0	0	1	0	0	0	0	0	0	0	0	0	0	0	0	0	0	0	0				intergenic
CP090626.1	4821067	C	T	1	0	0	0	0	0	0	0	0	0	0	0	0	0	0	0	0	0	0	0				intergenic
CP090626.1	4835484	G	A	0	0	0	0	0	0	0	0	0	0	0	0	0	0	0	1	0	0	0	0	L0104_24155	iolC	5-dehydro-2-deoxygluconokinase	missense_variant c.283G>A p.Ala95Thr
CP090626.1	4846017	C	A	0	0	1	0	1	0	1	0	1	0	0	1	0	1	1	1	1	0	1	0	L0104_24185	lptG	LPS export ABC transporter permease LptG	synonymous_variant c.909G>T p.Val303Val
CP090626.1	4855653	G	A	0	0	0	0	0	0	0	0	0	0	0	0	0	0	0	1	0	0	0	0	L0104_24225	argF	ornithine carbamoyltransferase	synonymous_variant c.18G>A p.Gln6Gln
CP090626.1	4864172	G	A	0	1	0	0	0	0	0	0	0	0	0	0	0	0	0	0	0	0	0	0	L0104_24265	pyrB	aspartate carbamoyltransferase	synonymous_variant c.738G>A p.Ala246Ala
CP090626.1	4878536	G	A	0	0	0	0	0	0	0	1	0	0	0	0	0	0	0	0	0	0	0	0	L0104_24325	nrdD	anaerobic ribonucleoside-triphosphate reductase	synonymous_variant c.1287G>A p.Ala429Ala
CP090626.1	4878591	C	A	0	0	0	0	0	0	0	0	0	0	0	0	1	0	0	0	0	0	0	0	L0104_24325	nrdD	anaerobic ribonucleoside-triphosphate reductase	missense_variant c.1342C>A p.Arg448Ser
CP090626.1	4910522	C	T	0	0	0	0	0	1	0	0	0	0	0	0	0	0	0	0	0	0	0	0	L0104_24485	tamA	autotransporter assembly complex protein TamA	synonymous_variant c.1047G>A p.Leu349Leu
CP090626.1	4913418	C	T	0	0	1	0	1	0	0	0	0	0	0	0	0	0	0	0	0	0	0	0	L0104_24495	L0104_24495	hemolysin family protein	synonymous_variant c.823C>T p.Leu275Leu
CP090626.1	4987473	T	G	0	0	0	0	0	0	0	1	0	0	0	0	0	0	0	0	0	0	0	0				intergenic
CP090626.1	4999106	G	T	0	1	0	0	0	0	0	0	0	0	0	0	0	0	0	0	0	0	0	0	L0104_24945	L0104_24945	DUF1176 domain-containing protein	missense_variant c.1525G>T p.Gly509Cys
CP090626.1	5000042	T	C	1	0	0	1	0	0	0	0	0	0	0	0	1	0	0	0	0	1	0	1				intergenic
CP090626.1	5016372	T	C	0	0	0	0	0	0	0	0	0	1	1	0	0	0	0	0	0	0	0	0	L0104_25040	melB	melibiose:sodium transporter MelB	missense_variant c.1406A>G p.Asn469Ser
CP090626.1	5077818	G	T	0	0	0	0	0	0	0	0	0	1	1	0	0	0	0	0	0	0	0	0	L0104_25325	L0104_25325	tannase/feruloyl esterase family alpha/beta hydrolase	synonymous_variant c.429G>T p.Ala143Ala
CP090626.1	5090490	C	A	0	1	0	0	0	0	0	1	0	0	0	0	0	0	0	0	0	0	0	0	L0104_25370	tyrB	aromatic amino acid transaminase	missense_variant c.483G>T p.Glu161Asp
CP090626.1	5097755	G	T	0	0	0	0	0	0	0	0	0	0	0	0	0	1	1	0	0	0	0	0				intergenic
CP090626.1	5134526	C	T	0	0	0	0	0	0	0	0	0	0	0	0	0	0	0	0	0	1	0	1	L0104_25585	metH	methionine synthase	missense_variant c.1495G>A p.Glu499Lys
CP090626.1	5172042	G	T	0	0	0	0	0	0	0	0	0	0	0	0	0	0	0	1	0	0	0	0				intergenic
CP090626.1	5173287	A	G	0	1	0	0	0	0	0	0	0	0	0	0	0	0	0	0	0	0	0	0	L0104_25755	rpoC	DNA-directed RNA polymerase subunit beta'	missense_variant c.3122T>C p.Ile1041Thr
CP090626.1	5178793	G	T	1	0	0	1	0	0	0	0	0	0	0	0	1	0	0	0	0	1	0	1	L0104_25760	rpoB	DNA-directed RNA polymerase subunit beta	missense_variant c.1721C>A p.Ser574Tyr
CP090626.1	5178968	C	A	0	0	0	0	0	1	0	0	0	0	0	0	0	0	0	0	0	0	0	0	L0104_25760	rpoB	DNA-directed RNA polymerase subunit beta	missense_variant c.1546G>T p.Asp516Tyr
CP090626.1	5201714	C	A	0	0	0	0	0	0	0	0	0	1	1	0	0	0	0	0	0	0	0	0	L0104_25880	fadB	fatty acid oxidation complex subunit alpha FadB	missense_variant c.1782C>A p.Asp594Glu
CP090626.1	5238527	G	A	0	0	0	0	0	0	0	0	0	0	0	0	0	0	0	0	1	0	1	0	L0104_26055	cyaA	class I adenylate cyclase	synonymous_variant c.6C>T p.Tyr2Tyr
CP090626.1	5239060	G	A	0	0	1	0	1	0	0	0	0	0	0	0	0	0	0	0	0	0	0	0	L0104_26060	hemC	hydroxymethylbilane synthase	synonymous_variant c.171G>A p.Gly57Gly
CP090626.1	5244382	A	C	1	1	1	1	1	1	1	1	1	1	1	1	1	1	1	1	1	1	1	1	L0104_26100	L0104_26100	amino acid permease	missense_variant c.976T>G p.Leu326Val
CP090626.1	5261938	G	A	0	1	0	0	0	0	0	0	0	0	0	0	0	0	0	0	0	0	0	0	L0104_26175	rhlB	ATP-dependent RNA helicase RhlB	missense_variant c.1093G>A p.Ala365Thr
CP090626.1	5268214	C	T	0	0	0	0	0	0	0	0	0	1	1	0	0	0	0	0	0	0	0	0	L0104_26200	rep	DNA helicase Rep	synonymous_variant c.579G>A p.Leu193Leu
CP090626.1	5287809	T	C	0	0	0	0	0	0	0	1	0	0	0	0	0	0	0	0	0	0	0	0	L0104_26305	murI	glutamate racemase	splice_region_variant&stop_retained_variant c.852A>G p.Ter284Ter
CP090626.1	5287811	A	T	0	0	0	0	0	0	0	1	0	0	0	0	0	0	0	0	0	0	0	0	L0104_26305	murI	glutamate racemase	stop_lost&splice_region_variant c.850T>A p.Ter284Lysext*?
CP090626.1	5299632	C	A	0	0	0	0	0	0	0	0	0	1	1	0	0	0	0	0	0	0	0	0	L0104_26355	argE	acetylornithine deacetylase	synonymous_variant c.531C>A p.Arg177Arg
CP090626.1	5304157	G	A	0	0	1	0	1	0	0	0	0	0	0	0	0	0	0	0	0	0	0	0	L0104_26370	L0104_26370	AraC family transcriptional regulator	synonymous_variant c.276G>A p.Leu92Leu
CP090626.1	5307724	A	G	0	0	0	0	0	0	0	0	0	0	0	0	0	1	1	0	0	0	0	0	L0104_26385	L0104_26385	DMT family transporter	missense_variant c.116T>C p.Phe39Ser
CP090626.1	5314427	G	A	0	0	0	0	0	0	1	0	0	0	0	0	0	0	0	1	0	0	0	0	L0104_26415	L0104_26415	bifunctional aspartate kinase/homoserine dehydrogenase II	missense_variant c.1319C>T p.Pro440Leu
CP090626.1	5321690	T	A	0	0	0	0	0	0	0	0	1	0	0	0	0	0	0	0	0	0	0	0	L0104_26445	ftsN	cell division protein FtsN	missense_variant c.163T>A p.Tyr55Asn
CP090626.1	5330351	C	T	0	0	0	0	0	0	0	0	0	0	0	0	0	0	0	0	0	1	0	1	L0104_26490	cpxA	envelope stress sensor histidine kinase CpxA	missense_variant c.692C>T p.Ala231Val
CP090626.1	5351211	G	A	0	0	0	0	0	1	0	0	0	0	0	0	0	0	0	0	0	0	0	0	L0104_26585	L0104_26585	AzlC family ABC transporter permease	missense_variant c.26G>A p.Ser9Asn
CP090626.1	5354934	T	C	0	0	0	0	0	0	0	0	1	0	0	1	0	0	0	0	0	0	0	0	L0104_26615	L0104_26615	PTS sugar transporter subunit IIC	missense_variant c.793A>G p.Ile265Val
CP090626.1	5369040	C	T	0	0	0	0	0	1	0	0	0	0	0	0	0	0	0	0	0	0	0	0	L0104_26690	yihX	glucose-1-phosphatase	synonymous_variant c.54G>A p.Arg18Arg
CP090626.1	5373670	G	C	0	0	0	0	0	1	0	0	0	0	0	0	0	0	0	0	0	0	0	0	L0104_26705	glnL	nitrogen regulation protein NR(II)	missense_variant c.642G>C p.Leu214Phe
CP090626.1	5385960	C	T	0	0	0	0	0	1	0	0	0	0	0	0	0	0	0	0	0	0	0	0	L0104_26760	mobA	molybdenum cofactor guanylyltransferase MobA	missense_variant c.385C>T p.Arg129Trp
CP090626.1	5392683	G	A	0	0	0	0	0	1	0	0	0	0	0	0	0	0	0	0	0	0	0	0	L0104_26790	L0104_26790	FadR family transcriptional regulator	missense_variant c.352G>A p.Ala118Thr
CP090626.1	5406161	G	C	0	0	0	0	0	0	1	0	0	0	0	0	0	0	0	1	0	0	0	0	L0104_26845	asnA	aspartate--ammonia ligase	missense_variant c.345C>G p.Asp115Glu

## Sheet: ST20
#CHROM	POS	REF	ALT	02_I	12_I	21_I	23_I	36_I	40_I	41_I	42_I	44_I	33_II	41_II	42_II	LOCUS_TAG	GENE	PRODUCT	EFFECT
CP056432.1	22197	C	A	1	1	1	1	1	1	1	1	1	1	1	1	HV225_00100	HV225_00100	PTS transporter subunit EIIC	synonymous_variant c.912C>A p.Arg304Arg
CP056432.1	40407	A	C	1	1	1	1	1	1	1	1	1	1	1	1				intergenic
CP056432.1	50617	T	C	1	1	1	1	1	1	1	1	1	1	1	1	HV225_00260	HV225_00260	carbohydrate porin	missense_variant c.872A>G p.Glu291Gly
CP056432.1	57666	G	C	1	1	1	1	1	1	1	1	1	1	1	1	HV225_00290	HV225_00290	gallate dioxygenase	synonymous_variant c.1155G>C p.Val385Val
CP056432.1	57669	G	C	1	1	1	1	1	1	1	1	1	1	1	1	HV225_00290	HV225_00290	gallate dioxygenase	synonymous_variant c.1158G>C p.Gly386Gly
CP056432.1	83445	C	T	0	0	0	0	0	0	0	0	1	0	0	0	HV225_00425	HV225_00425	MBL fold metallo-hydrolase	missense_variant c.394C>T p.Arg132Cys
CP056432.1	93102	A	G	1	1	1	1	1	1	1	1	1	1	1	1	HV225_00480	HV225_00480	tyrosine-type recombinase/integrase	synonymous_variant c.261T>C p.Ala87Ala
CP056432.1	100698	C	T	1	1	1	1	1	1	1	1	1	1	1	1	HV225_00510	HV225_00510	PTS transporter subunit EIIC	synonymous_variant c.816G>A p.Thr272Thr
CP056432.1	104974	C	T	1	1	1	1	1	1	1	1	1	1	1	1	HV225_00520	HV225_00520	uracil-xanthine permease	synonymous_variant c.33G>A p.Ala11Ala
CP056432.1	120543	G	A	1	1	1	1	1	1	1	1	1	1	1	1	HV225_00595	spoT	bifunctional GTP diphosphokinase/guanosine-3',5'-bis pyrophosphate 3'-pyrophosphohydrolase	synonymous_variant c.1552C>T p.Leu518Leu
CP056432.1	122031	A	G	1	1	1	1	1	1	1	1	1	1	1	1	HV225_00595	spoT	bifunctional GTP diphosphokinase/guanosine-3',5'-bis pyrophosphate 3'-pyrophosphohydrolase	missense_variant c.64T>C p.Cys22Arg
CP056432.1	126636	C	A	1	1	1	1	1	1	1	1	1	1	1	1	HV225_00620	HV225_00620	chloride channel protein	missense_variant c.737C>A p.Ala246Asp
CP056432.1	129741	T	C	1	1	1	1	1	1	1	1	1	1	1	1	HV225_00635	HV225_00635	YicC family protein	missense_variant c.319A>G p.Ile107Val
CP056432.1	132089	A	G	1	1	1	1	1	1	1	1	1	1	1	1	HV225_00640	HV225_00640	lysophospholipid acyltransferase family protein	synonymous_variant c.1530A>G p.Glu510Glu
CP056432.1	141285	C	T	1	1	1	1	1	1	1	1	1	1	1	1	HV225_00695	radC	DNA repair protein RadC	missense_variant c.598C>T p.Arg200Cys
CP056432.1	141894	C	G	1	1	1	1	1	1	1	1	1	1	1	1	HV225_00705	rpmG	50S ribosomal protein L33	missense_variant c.68C>G p.Thr23Ser
CP056432.1	152649	T	A	1	1	1	1	1	1	1	1	1	1	1	1	HV225_00760	HV225_00760	O-antigen ligase family protein	missense_variant c.799A>T p.Ser267Cys
CP056432.1	156497	T	C	1	1	1	1	1	1	1	1	1	1	1	1	HV225_00780	rfaD	ADP-glyceromanno-heptose 6-epimerase	missense_variant c.812A>G p.His271Arg
CP056432.1	164219	A	T	1	1	1	1	1	1	1	1	1	1	1	1	HV225_00810	gpmM	2,3-bisphosphoglycerate-independent phosphoglycerate mutase	missense_variant c.274T>A p.Ser92Thr
CP056432.1	169380	C	G	1	1	1	1	1	1	1	1	1	1	1	1	HV225_00845	lldD	FMN-dependent L-lactate dehydrogenase LldD	synonymous_variant c.420G>C p.Ala140Ala
CP056432.1	178287	G	A	1	1	1	1	1	1	1	1	1	1	1	1	HV225_00890	HV225_00890	HlyD family secretion protein	missense_variant c.266G>A p.Gly89Glu
CP056432.1	181612	C	A	1	1	1	1	1	1	1	1	1	1	1	1	HV225_00905	selB	selenocysteine-specific translation elongation factor	synonymous_variant c.249C>A p.Ala83Ala
CP056432.1	181732	A	G	1	1	1	1	1	1	1	1	1	1	1	1	HV225_00905	selB	selenocysteine-specific translation elongation factor	synonymous_variant c.369A>G p.Ala123Ala
CP056432.1	209675	A	C	1	1	1	1	1	1	1	1	1	1	1	1	HV225_01025	HV225_01025	DUF3053 domain-containing protein	missense_variant c.496A>C p.Thr166Pro
CP056432.1	211571	C	T	1	1	1	1	1	1	1	1	1	1	1	1	HV225_01035	HV225_01035	MFS transporter	synonymous_variant c.705G>A p.Leu235Leu
CP056432.1	237528	C	T	1	1	1	1	1	1	1	1	1	1	1	1	HV225_01155	bcsB	cellulose biosynthesis cyclic di-GMP-binding regulatory protein BcsB	synonymous_variant c.1470C>T p.Arg490Arg
CP056432.1	244233	A	G	1	1	1	1	1	1	1	1	1	1	1	1	HV225_01175	bcsG	cellulose biosynthesis protein BcsG	synonymous_variant c.1581T>C p.Ser527Ser
CP056432.1	246195	T	C	1	1	1	1	1	1	1	1	1	1	1	1	HV225_01185	bcsE	cellulose biosynthesis protein BcsE	missense_variant c.1366A>G p.Met456Val
CP056432.1	291118	A	G	1	1	1	1	1	1	1	1	1	1	1	1	HV225_01345	nikE	nickel import ATP-binding protein NikE	synonymous_variant c.48T>C p.His16His
CP056432.1	301233	C	T	1	1	1	1	1	1	1	1	1	1	1	1	HV225_01390	arnA	bifunctional UDP-4-amino-4-deoxy-L-arabinose formyltransferase/UDP-glucuronic acid oxidase ArnA	synonymous_variant c.1845C>T p.Asp615Asp
CP056432.1	313019	C	T	1	1	1	1	1	1	1	1	1	1	1	1	HV225_01460	rsmD	16S rRNA (guanine(966)-N(2))-methyltransferase	missense_variant c.392G>A p.Arg131His
CP056432.1	334354	T	G	1	1	1	1	1	1	1	1	1	1	1	1	HV225_01555	ugpA	sn-glycerol-3-phosphate ABC transporter permease UgpA	missense_variant c.733T>G p.Ser245Ala
CP056432.1	336503	C	T	1	1	1	1	1	1	1	1	1	1	1	1	HV225_01570	ugpQ	glycerophosphodiester phosphodiesterase	synonymous_variant c.84C>T p.Asp28Asp
CP056432.1	345592	G	T	1	1	1	1	1	1	1	1	1	1	1	1	HV225_01615	gntU	gluconate transporter	missense_variant c.821G>T p.Cys274Phe
CP056432.1	352279	T	A	1	1	1	1	1	1	1	1	1	1	1	1	HV225_01640	glgC	glucose-1-phosphate adenylyltransferase	synonymous_variant c.120T>A p.Arg40Arg
CP056432.1	363017	A	G	1	1	1	1	1	1	1	1	1	1	1	1	HV225_01690	HV225_01690	DeoR/GlpR family transcriptional regulator	missense_variant c.706A>G p.Thr236Ala
CP056432.1	378566	T	G	1	1	1	1	1	1	1	1	1	1	1	1	HV225_01750	HV225_01750	RNA-binding transcriptional accessory protein	missense_variant c.2264A>C p.Glu755Ala
CP056432.1	382588	A	T	1	1	1	1	1	1	1	1	1	1	1	1	HV225_01765	envZ	two-component system sensor histidine kinase EnvZ	missense_variant c.242A>T p.Tyr81Phe
CP056432.1	392433	A	G	1	1	1	1	1	1	1	1	1	1	1	1	HV225_01800	mrcA	peptidoglycan glycosyltransferase/peptidoglycan DD-transpeptidase MrcA	missense_variant c.998T>C p.Met333Thr
CP056432.1	395952	A	G	1	1	1	1	1	1	1	1	1	1	1	1	HV225_01825	hofQ	DNA uptake porin HofQ	synonymous_variant c.363A>G p.Ala121Ala
CP056432.1	412312	G	A	1	1	1	1	1	1	1	1	1	1	1	1	HV225_01900	HV225_01900	putative adenosine monophosphate-protein transferase Fic	missense_variant c.493G>A p.Val165Ile
CP056432.1	417152	T	A	1	1	1	1	1	1	1	1	1	1	1	1				intergenic
CP056432.1	418904	C	T	0	0	0	0	0	0	0	0	0	0	1	0	HV225_01935	HV225_01935	YheU family protein	missense_variant c.68G>A p.Arg23His
CP056432.1	425881	A	T	1	1	1	1	1	1	1	1	1	1	1	1				intergenic
CP056432.1	426375	A	G	1	1	1	1	1	1	1	1	1	1	1	1	HV225_01975	fkpA	FKBP-type peptidyl-prolyl cis-trans isomerase	missense_variant c.350A>G p.Lys117Arg
CP056432.1	452743	A	C	1	1	1	1	1	1	1	1	1	1	1	1	HV225_02200	rsmB	16S rRNA (cytosine(967)-C(5))-methyltransferase RsmB	missense_variant c.427T>G p.Tyr143Asp
CP056432.1	468488	T	A	1	1	1	1	1	1	1	1	1	1	1	1	HV225_02280	HV225_02280	multidrug efflux RND transporter permease subunit	missense_variant c.268A>T p.Ile90Phe
CP056432.1	488876	G	A	1	1	1	1	1	1	1	1	1	1	1	1	HV225_02380	HV225_02380	AsmA2 domain-containing protein	synonymous_variant c.1947G>A p.Gly649Gly
CP056432.1	490488	T	C	1	1	1	1	1	1	1	1	1	1	1	1	HV225_02380	HV225_02380	AsmA2 domain-containing protein	synonymous_variant c.3559T>C p.Leu1187Leu
CP056432.1	493333	T	C	1	1	1	1	1	1	1	1	1	1	1	1				intergenic
CP056432.1	505616	G	T	1	1	1	1	1	1	1	1	1	1	1	1	HV225_02465	HV225_02465	hypothetical protein	missense_variant c.210G>T p.Glu70Asp
CP056432.1	505617	T	G	1	1	1	1	1	1	1	1	1	1	1	1	HV225_02465	HV225_02465	hypothetical protein	missense_variant c.211T>G p.Trp71Gly
CP056432.1	524466	G	A	1	1	1	1	1	1	1	1	1	1	1	1	HV225_02540	ptsN	PTS IIA-like nitrogen regulatory protein PtsN	synonymous_variant c.324C>T p.Phe108Phe
CP056432.1	548015	A	C	1	1	1	1	1	1	1	1	1	1	1	1	HV225_02680	glmM	phosphoglucosamine mutase	missense_variant c.1007A>C p.Asn336Thr
CP056432.1	548091	A	C	1	1	1	1	1	1	1	1	1	1	1	1	HV225_02680	glmM	phosphoglucosamine mutase	missense_variant c.1083A>C p.Glu361Asp
CP056432.1	552838	A	G	1	1	1	1	1	1	1	1	1	1	1	1				intergenic
CP056432.1	568897	G	T	1	1	1	1	1	1	1	1	1	1	1	1				intergenic
CP056432.1	581204	A	G	1	1	1	1	1	1	1	1	1	1	1	1	HV225_02855	HV225_02855	SCP2 domain-containing protein	synonymous_variant c.93A>G p.Gln31Gln
CP056432.1	581548	T	C	1	1	1	1	1	1	1	1	1	1	1	1	HV225_02855	HV225_02855	SCP2 domain-containing protein	missense_variant c.437T>C p.Val146Ala
CP056432.1	597415	C	T	1	1	1	1	1	1	1	1	1	1	1	1				intergenic
CP056432.1	599633	G	T	1	1	1	1	1	1	1	1	1	1	1	1	HV225_02965	HV225_02965	LysR family transcriptional regulator	missense_variant c.436G>T p.Ala146Ser
CP056432.1	603876	G	T	1	1	1	1	1	1	1	1	1	1	1	1				intergenic
CP056432.1	606782	A	G	1	1	1	1	1	1	1	1	1	1	1	1	HV225_03020	HV225_03020	MFS transporter	missense_variant c.812T>C p.Met271Thr
CP056432.1	628189	A	G	1	1	1	1	1	1	1	1	1	1	1	1	HV225_03105	lsrB	autoinducer 2 ABC transporter substrate-binding protein LsrB	synonymous_variant c.930A>G p.Lys310Lys
CP056432.1	639804	T	C	1	1	1	1	1	1	1	1	1	1	1	1	HV225_03165	dhaR	PTS-dependent dihydroxyacetone kinase operon transcriptional regulator DhaR	synonymous_variant c.264T>C p.Cys88Cys
CP056432.1	640629	G	A	0	0	1	0	0	0	0	0	1	0	0	0	HV225_03165	dhaR	PTS-dependent dihydroxyacetone kinase operon transcriptional regulator DhaR	synonymous_variant c.1089G>A p.Leu363Leu
CP056432.1	649846	C	T	1	1	1	1	1	1	1	1	1	1	1	1	HV225_03215	hdeB	acid-activated periplasmic chaperone HdeB	synonymous_variant c.273G>A p.Lys91Lys
CP056432.1	652349	A	C	1	1	1	1	1	1	1	1	1	1	1	1	HV225_03230	HV225_03230	transporter substrate-binding domain-containing protein	missense_variant c.2608T>G p.Phe870Val
CP056432.1	653611	C	G	1	1	1	1	1	1	1	1	1	1	1	1	HV225_03230	HV225_03230	transporter substrate-binding domain-containing protein	missense_variant c.1346G>C p.Gly449Ala
CP056432.1	656624	C	T	1	1	1	1	1	1	1	1	1	1	1	1				intergenic
CP056432.1	663101	T	C	1	1	1	1	1	1	1	1	1	1	1	1	HV225_03275	tsaD	tRNA (adenosine(37)-N6)-threonylcarbamoyltransferase complex transferase subunit TsaD	synonymous_variant c.804T>C p.Gly268Gly
CP056432.1	673365	G	A	1	1	1	1	1	1	1	1	1	1	1	1	HV225_03345	HV225_03345	multifunctional CCA addition/repair protein	missense_variant c.482C>T p.Ala161Val
CP056432.1	695386	C	T	1	1	1	1	1	1	1	1	1	1	1	1				intergenic
CP056432.1	699309	T	C	1	1	1	1	1	1	1	1	1	1	1	1	HV225_03475	plsC	1-acylglycerol-3-phosphate O-acyltransferase	synonymous_variant c.4T>C p.Leu2Leu
CP056432.1	708027	C	T	1	1	1	1	1	1	1	1	1	1	1	1	HV225_03510	HV225_03510	DedA family protein	missense_variant c.382G>A p.Ala128Thr
CP056432.1	729377	A	T	1	1	1	1	1	1	1	1	1	1	1	1	HV225_03625	HV225_03625	ornithine decarboxylase	missense_variant c.1289A>T p.Asn430Ile
CP056432.1	735818	C	A	1	1	1	1	1	1	1	1	1	1	1	1	HV225_03660	HV225_03660	DUF2884 domain-containing protein	missense_variant c.376C>A p.Gln126Lys
CP056432.1	738633	G	A	1	1	1	1	1	1	1	1	1	1	1	1	HV225_03675	HV225_03675	sugar ABC transporter substrate-binding protein	synonymous_variant c.744C>T p.Thr248Thr
CP056432.1	748927	T	C	1	1	1	1	1	1	1	1	1	1	1	1	HV225_03740	HV225_03740	SprT family zinc-dependent metalloprotease	missense_variant c.358A>G p.Thr120Ala
CP056432.1	751087	A	T	0	1	0	0	1	0	0	0	0	0	0	0				intergenic
CP056432.1	764791	T	A	1	1	1	1	1	1	1	1	1	1	1	1	HV225_03810	argO	arginine exporter ArgO	missense_variant c.46T>A p.Leu16Ile
CP056432.1	765617	C	T	1	1	1	1	1	1	1	1	1	1	1	1	HV225_03815	HV225_03815	oxidative stress defense protein	synonymous_variant c.147C>T p.Ile49Ile
CP056432.1	770553	G	T	1	1	1	1	1	1	1	1	1	1	1	1	HV225_03845	zapA	cell division protein ZapA	missense_variant c.295C>A p.Arg99Ser
CP056432.1	772206	G	A	1	1	1	1	1	1	1	1	1	1	1	1	HV225_03855	pepP	Xaa-Pro aminopeptidase	missense_variant c.591G>A p.Met197Ile
CP056432.1	772428	T	C	1	1	1	1	1	1	1	1	1	1	1	1	HV225_03855	pepP	Xaa-Pro aminopeptidase	synonymous_variant c.813T>C p.Thr271Thr
CP056432.1	775484	G	T	1	1	1	1	1	1	1	1	1	1	1	1				intergenic
CP056432.1	791531	C	T	1	1	1	1	1	1	1	1	1	1	1	0	HV225_03950	xerD	site-specific tyrosine recombinase XerD	synonymous_variant c.495C>T p.Gly165Gly
CP056432.1	795043	A	C	1	1	1	1	1	1	1	1	1	1	1	1	HV225_03965	prfB	peptide chain release factor 2	synonymous_variant c.549A>C p.Ile183Ile
CP056432.1	796810	A	T	1	1	1	1	1	1	1	1	1	1	1	1	HV225_03970	lysS	lysine--tRNA ligase	synonymous_variant c.1209A>T p.Arg403Arg
CP056432.1	805488	T	C	1	1	1	1	1	1	1	1	1	1	1	1	HV225_04020	HV225_04020	LysR family transcriptional regulator	synonymous_variant c.528T>C p.Ala176Ala
CP056432.1	808704	G	A	1	1	1	1	1	1	1	1	1	1	1	1	HV225_04045	HV225_04045	arsenic transporter	missense_variant c.898G>A p.Gly300Arg
CP056432.1	808705	G	A	1	1	1	1	1	1	1	1	1	1	1	1	HV225_04045	HV225_04045	arsenic transporter	missense_variant c.899G>A p.Gly300Glu
CP056432.1	809763	T	G	1	1	1	1	1	1	1	1	1	1	1	1				intergenic
CP056432.1	811128	C	T	1	1	1	1	1	1	1	1	1	1	1	1	HV225_04055	HV225_04055	peptide MFS transporter	synonymous_variant c.1125C>T p.Phe375Phe
CP056432.1	827340	A	G	1	1	1	1	1	1	1	1	1	1	1	1	HV225_04140	HV225_04140	tyrosine-type recombinase/integrase	synonymous_variant c.570T>C p.Asn190Asn
CP056432.1	830857	C	G	1	1	1	1	1	1	1	1	1	1	1	1	HV225_04155	HV225_04155	EamA family transporter	missense_variant c.190C>G p.Arg64Gly
CP056432.1	837223	T	C	0	0	1	1	0	0	0	0	1	0	0	0	HV225_04180	mrkD	type 3 fimbria adhesin subunit MrkD	synonymous_variant c.756T>C p.Ala252Ala
CP056432.1	837336	T	G	1	1	1	1	1	1	1	1	1	1	1	1	HV225_04180	mrkD	type 3 fimbria adhesin subunit MrkD	missense_variant c.869T>G p.Val290Gly
CP056432.1	872378	G	C	1	1	1	1	1	1	1	1	1	1	1	1				intergenic
CP056432.1	894604	C	T	1	1	1	1	1	1	1	1	1	1	1	1	HV225_04440	recB	exodeoxyribonuclease V subunit beta	missense_variant c.1624C>T p.Arg542Cys
CP056432.1	898882	G	T	0	0	0	0	0	0	0	1	0	0	0	0				intergenic
CP056432.1	904666	A	G	1	1	1	1	1	1	1	1	1	1	1	1	HV225_04475	HV225_04475	acetate/propionate family kinase	missense_variant c.383T>C p.Leu128Pro
CP056432.1	905013	G	A	1	1	1	1	1	1	1	1	1	1	1	1	HV225_04475	HV225_04475	acetate/propionate family kinase	synonymous_variant c.36C>T p.Ser12Ser
CP056432.1	913627	C	A	1	1	1	1	1	1	1	1	1	1	1	1	HV225_04540	HV225_04540	glycerol dehydratase reactivase beta/small subunit family protein	missense_variant c.167G>T p.Arg56Leu
CP056432.1	924982	G	A	1	1	1	1	1	1	1	1	1	1	1	1				intergenic
CP056432.1	925336	G	A	1	1	1	1	1	1	1	1	1	1	1	1	HV225_04595	HV225_04595	cobalt-precorrin-8 methylmutase	missense_variant c.349G>A p.Val117Met
CP056432.1	935130	G	T	0	0	0	0	0	0	0	0	0	0	1	1	HV225_04660	HV225_04660	energy-coupling factor ABC transporter ATP-binding protein	stop_gained c.700G>T p.Gly234*
CP056432.1	937779	C	G	1	1	1	1	1	1	1	1	1	1	1	1	HV225_04675	cobT	nicotinate-nucleotide--dimethylbenzimidazole phosphoribosyltransferase	missense_variant c.422C>G p.Pro141Arg
CP056432.1	950909	T	C	1	1	1	1	1	1	1	1	1	1	1	1	HV225_04755	fucP	L-fucose:H+ symporter permease	missense_variant c.877A>G p.Ser293Gly
CP056432.1	951526	C	T	1	1	1	1	1	1	1	1	1	1	1	1	HV225_04755	fucP	L-fucose:H+ symporter permease	missense_variant c.260G>A p.Ser87Asn
CP056432.1	952363	T	C	1	1	1	1	1	1	1	1	1	1	1	1	HV225_04760	fucA	L-fuculose-phosphate aldolase	synonymous_variant c.12T>C p.Asn4Asn
CP056432.1	964118	G	T	1	1	1	1	1	1	1	1	1	1	1	1				intergenic
CP056432.1	971031	C	A	1	1	1	1	1	1	1	1	1	1	1	1				intergenic
CP056432.1	976407	A	G	1	1	1	1	1	1	1	1	1	1	1	1				intergenic
CP056432.1	983319	G	A	1	1	1	1	1	1	1	1	1	1	1	1	HV225_04890	barA	two-component sensor histidine kinase BarA	synonymous_variant c.1674C>T p.Ala558Ala
CP056432.1	984325	C	T	1	1	1	1	1	1	1	1	1	1	1	1	HV225_04890	barA	two-component sensor histidine kinase BarA	missense_variant c.668G>A p.Ser223Asn
CP056432.1	994822	T	C	1	1	1	1	1	1	1	1	1	1	1	1	HV225_04925	queE	7-carboxy-7-deazaguanine synthase QueE	missense_variant c.205T>C p.Ser69Pro
CP056432.1	1002940	C	T	1	1	1	1	1	1	1	1	1	1	1	1	HV225_04955	cobA	uroporphyrinogen-III C-methyltransferase	missense_variant c.1219C>T p.Arg407Cys
CP056432.1	1006562	C	A	1	1	1	1	1	1	1	1	1	1	1	1				intergenic
CP056432.1	1009587	C	A	1	1	1	1	1	1	1	1	1	1	1	1	HV225_05000	surE	5'/3'-nucleotidase SurE	synonymous_variant c.429C>A p.Arg143Arg
CP056432.1	1020848	T	C	1	1	1	1	1	1	1	1	1	1	1	1	HV225_05060	mutS	DNA mismatch repair protein MutS	synonymous_variant c.759A>G p.Pro253Pro
CP056432.1	1027968	A	G	1	1	1	1	1	1	1	1	1	1	0	0	HV225_05100	HV225_05100	TonB-dependent receptor	stop_lost c.1510T>C p.Ter504Glnext*?
CP056432.1	1031039	A	G	1	1	1	1	1	1	1	1	1	1	1	1	HV225_05110	HV225_05110	thiamine pyrophosphate-requiring protein	stop_lost c.697T>C p.Ter233Argext*?
CP056432.1	1032293	A	T	1	1	1	1	1	1	1	1	1	1	1	1	HV225_05115	HV225_05115	AEC family transporter	missense_variant c.420T>A p.His140Gln
CP056432.1	1041898	G	T	1	1	1	1	1	1	1	1	1	1	1	1				intergenic
CP056432.1	1087007	C	A	1	1	1	1	1	1	1	1	1	1	1	1	HV225_05385	recX	recombination regulator RecX	stop_gained c.501C>A p.Cys167*
CP056432.1	1107092	A	C	1	1	1	1	1	1	1	1	1	1	1	1	HV225_05500	nrdF	class 1b ribonucleoside-diphosphate reductase subunit beta	missense_variant c.584T>G p.Val195Gly
CP056432.1	1107331	G	A	1	1	1	1	1	1	1	1	1	1	1	1	HV225_05500	nrdF	class 1b ribonucleoside-diphosphate reductase subunit beta	synonymous_variant c.345C>T p.His115His
CP056432.1	1134200	C	T	1	1	1	1	1	1	1	1	1	1	1	0	HV225_05635	HV225_05635	host cell division inhibitor Icd-like protein	missense_variant c.265G>A p.Val89Ile
CP056432.1	1144243	C	A	1	1	1	1	1	1	1	1	1	1	1	1	HV225_05695	recN	DNA repair protein RecN	missense_variant c.778G>T p.Asp260Tyr
CP056432.1	1167853	A	G	1	1	1	1	1	1	1	1	1	1	1	1				intergenic
CP056432.1	1245093	T	C	1	1	1	1	1	1	1	1	1	1	1	1				intergenic
CP056432.1	1313305	A	T	1	1	1	1	1	1	1	1	1	1	1	1	HV225_06575	HV225_06575	sulfatase-like hydrolase/transferase	missense_variant c.490T>A p.Phe164Ile
CP056432.1	1328262	T	C	1	1	1	1	1	1	1	1	1	1	1	1	HV225_06630	HV225_06630	6-phospho-beta-glucosidase	synonymous_variant c.1254T>C p.Gly418Gly
CP056432.1	1350593	T	G	1	1	1	1	1	1	1	1	1	1	1	1	HV225_06740	aegA	formate-dependent uric acid utilization protein AegA	missense_variant c.1265T>G p.Val422Gly
CP056432.1	1370910	A	C	1	1	1	1	1	1	1	1	1	1	1	1	HV225_06835	eutC	ethanolamine ammonia-lyase subunit EutC	missense_variant c.370A>C p.Met124Leu
CP056432.1	1417187	A	G	1	1	1	1	1	1	1	1	1	1	1	1	HV225_07100	HV225_07100	cyanate transporter	synonymous_variant c.240T>C p.Ser80Ser
CP056432.1	1420208	A	C	1	1	1	1	1	1	1	1	1	1	1	1	HV225_07120	HV225_07120	WbuC family cupin fold metalloprotein	missense_variant c.455T>G p.Val152Gly
CP056432.1	1427702	T	G	1	1	1	1	1	1	1	1	1	1	1	1	HV225_07155	fadJ	fatty acid oxidation complex subunit alpha FadJ	missense_variant c.1136T>G p.Val379Gly
CP056432.1	1438413	T	A	1	1	1	1	1	1	1	1	1	1	1	1	HV225_07210	HV225_07210	MFS transporter	missense_variant c.73T>A p.Phe25Ile
CP056432.1	1447451	A	G	1	1	1	1	1	1	1	1	1	1	1	1	HV225_07250	dedD	cell division protein DedD	missense_variant c.610A>G p.Ser204Gly
CP056432.1	1476864	A	G	1	1	1	1	1	1	1	1	1	1	1	1	HV225_07410	nuoG	NADH-quinone oxidoreductase subunit NuoG	missense_variant c.360A>G p.Ile120Met
CP056432.1	1509970	T	G	1	1	1	1	1	1	1	1	1	1	1	1	HV225_07550	glpQ	glycerophosphodiester phosphodiesterase	missense_variant c.978T>G p.His326Gln
CP056432.1	1533690	A	G	0	0	0	0	0	0	0	0	0	1	0	0	HV225_07630	HV225_07630	porin OmpC	missense_variant c.226A>G p.Asn76Asp
CP056432.1	1534477	G	A	1	1	1	1	1	1	1	1	1	1	1	1	HV225_07630	HV225_07630	porin OmpC	missense_variant c.1013G>A p.Ser338Asn
CP056432.1	1544533	T	G	1	1	1	1	1	1	1	1	1	1	1	1				intergenic
CP056432.1	1559236	T	C	1	1	1	1	1	1	1	1	1	1	1	1	HV225_07745	yejF	microcin C ABC transporter ATP-binding protein YejF	missense_variant c.377A>G p.His126Arg
CP056432.1	1652662	G	A	1	1	1	1	1	1	1	1	1	1	1	1	HV225_08145	HV225_08145	tRNA 5-hydroxyuridine modification protein YegQ	synonymous_variant c.876C>T p.Thr292Thr
CP056432.1	1663457	C	A	1	1	1	1	1	1	1	1	1	1	1	1	HV225_08170	HV225_08170	MdtB/MuxB family multidrug efflux RND transporter permease subunit	missense_variant c.211G>T p.Ala71Ser
CP056432.1	1680153	A	C	1	1	1	1	1	1	1	1	1	1	1	1	HV225_08245	HV225_08245	TerC family protein	synonymous_variant c.570T>G p.Leu190Leu
CP056432.1	1708411	C	T	1	1	1	1	1	1	1	1	1	1	1	1				intergenic
CP056432.1	1711000	T	G	1	1	1	1	1	1	1	1	1	1	1	1				intergenic
CP056432.1	1711265	A	C	1	1	1	1	1	1	1	1	1	1	1	1	HV225_08370	HV225_08370	ABC transporter permease	missense_variant c.190A>C p.Ile64Leu
CP056432.1	1714496	C	A	1	1	1	1	1	1	1	1	1	1	1	1				intergenic
CP056432.1	1718869	A	T	1	1	1	1	1	1	1	1	1	1	1	1	HV225_08400	HV225_08400	glycosyltransferase	synonymous_variant c.1047A>T p.Ile349Ile
CP056432.1	1728159	T	C	1	1	1	1	1	1	1	1	1	1	1	1	HV225_08455	HV225_08455	LysR family transcriptional regulator	missense_variant c.638T>C p.Met213Thr
CP056432.1	1732055	A	G	1	1	1	1	1	1	1	1	1	1	1	1	HV225_08475	fusA	elongation factor G	missense_variant c.1262A>G p.Lys421Arg
CP056432.1	1736104	G	A	1	1	1	1	1	1	1	1	1	1	1	1				intergenic
CP056432.1	1773283	C	T	1	1	1	1	1	1	1	1	1	1	1	1	HV225_08685	mtfA	DgsA anti-repressor MtfA	synonymous_variant c.552G>A p.Ala184Ala
CP056432.1	1775863	G	T	1	1	1	1	1	1	1	1	1	1	1	1	HV225_08705	HV225_08705	porin	synonymous_variant c.636C>A p.Gly212Gly
CP056432.1	1834746	G	A	1	1	1	1	1	1	1	1	1	1	1	1	HV225_09030	pyk	pyruvate kinase	synonymous_variant c.585C>T p.Val195Val
CP056432.1	1838393	G	T	1	1	1	1	1	1	1	1	1	1	1	1	HV225_09050	edd	phosphogluconate dehydratase	missense_variant c.15G>T p.Met5Ile
CP056432.1	1838872	A	C	1	1	1	1	1	1	1	1	1	1	1	1	HV225_09050	edd	phosphogluconate dehydratase	missense_variant c.494A>C p.Glu165Ala
CP056432.1	1842025	A	C	1	1	1	1	1	1	1	1	1	1	1	1	HV225_09060	purT	formate-dependent phosphoribosylglycinamide formyltransferase	missense_variant c.82T>G p.Ser28Ala
CP056432.1	1852142	A	C	1	1	1	1	1	1	1	1	1	1	1	1	HV225_09130	rsmF	16S rRNA (cytosine(1407)-C(5))-methyltransferase RsmF	synonymous_variant c.861T>G p.Ala287Ala
CP056432.1	1869768	A	G	1	1	1	1	1	1	1	1	1	1	1	1	HV225_09215	HV225_09215	DUF986 domain-containing protein	synonymous_variant c.402T>C p.Arg134Arg
CP056432.1	1875687	G	C	1	1	1	1	1	1	1	1	1	1	1	1	HV225_09240	HV225_09240	EAL domain-containing protein	synonymous_variant c.885C>G p.Gly295Gly
CP056432.1	1888728	C	T	1	1	1	1	1	1	1	1	1	1	1	1	HV225_09305	minC	septum site-determining protein MinC	missense_variant c.586G>A p.Val196Ile
CP056432.1	1894507	G	C	1	1	1	1	1	1	1	1	1	1	1	1	HV225_09340	fadR	fatty acid metabolism transcriptional regulator FadR	synonymous_variant c.597G>C p.Val199Val
CP056432.1	1912838	A	G	1	1	1	1	1	1	1	1	1	1	1	1	HV225_09420	HV225_09420	PhnD/SsuA/transferrin family substrate-binding protein	synonymous_variant c.459A>G p.Gln153Gln
CP056432.1	1912850	A	G	1	1	1	1	1	1	1	1	1	1	1	1	HV225_09420	HV225_09420	PhnD/SsuA/transferrin family substrate-binding protein	synonymous_variant c.471A>G p.Glu157Glu
CP056432.1	1918686	A	T	1	1	1	1	1	1	1	1	1	1	1	1	HV225_09455	pflB	formate C-acetyltransferase	missense_variant c.83A>T p.Asn28Ile
CP056432.1	1920725	C	A	0	1	0	0	0	0	0	0	0	0	0	0	HV225_09455	pflB	formate C-acetyltransferase	missense_variant c.2122C>A p.Gln708Lys
CP056432.1	1922258	C	T	1	1	1	1	1	1	1	1	1	1	1	1	HV225_09465	HV225_09465	branched-chain amino acid ABC transporter substrate-binding protein	synonymous_variant c.873C>T p.Ser291Ser
CP056432.1	1922496	A	G	1	1	1	1	1	1	1	1	1	1	1	1				intergenic
CP056432.1	1922604	G	A	1	1	1	1	1	1	1	1	1	1	1	1	HV225_09470	HV225_09470	branched-chain amino acid ABC transporter permease	synonymous_variant c.51G>A p.Ala17Ala
CP056432.1	1991973	C	G	1	1	1	1	1	1	1	1	1	1	1	1				intergenic
CP056432.1	2001237	G	T	1	1	1	1	1	1	1	1	1	1	1	1	HV225_09805	HV225_09805	DMT family transporter	missense_variant c.167C>A p.Pro56His
CP056432.1	2001894	G	C	1	1	1	1	1	1	1	1	1	1	1	1	HV225_09810	HV225_09810	Lrp/AsnC family transcriptional regulator	synonymous_variant c.384G>C p.Ala128Ala
CP056432.1	2014065	C	T	1	1	1	1	1	1	1	1	1	1	1	1				intergenic
CP056432.1	2026909	A	C	1	1	1	1	1	1	1	1	1	1	1	1	HV225_09970	ghoS	type V toxin-antitoxin system endoribonuclease antitoxin GhoS	missense_variant c.233T>G p.Leu78Arg
CP056432.1	2042782	G	C	0	0	0	0	0	0	0	0	0	1	0	0	HV225_10050	btuC	vitamin B12 ABC transporter permease BtuC	synonymous_variant c.936G>C p.Leu312Leu
CP056432.1	2058868	G	A	0	0	0	0	0	0	0	0	0	0	1	0	HV225_10125	HV225_10125	IS5 family transposase	missense_variant c.23C>T p.Pro8Leu
CP056432.1	2058872	A	G	0	0	0	0	0	0	0	0	0	0	1	0	HV225_10125	HV225_10125	IS5 family transposase	missense_variant c.19T>C p.Tyr7His
CP056432.1	2066376	G	C	1	1	1	1	1	1	1	1	1	1	1	1	HV225_10165	HV225_10165	iron ABC transporter permease	missense_variant c.269C>G p.Ala90Gly
CP056432.1	2068679	T	A	1	1	1	1	1	1	1	1	1	1	1	1	HV225_10175	HV225_10175	LysR family transcriptional regulator	missense_variant c.34A>T p.Thr12Ser
CP056432.1	2097699	C	G	1	1	1	1	1	1	1	1	1	1	1	1	HV225_10325	mhpB	3-carboxyethylcatechol 2,3-dioxygenase	missense_variant c.48C>G p.Phe16Leu
CP056432.1	2099225	A	C	1	1	1	1	1	1	1	1	1	1	1	1	HV225_10330	HV225_10330	alpha/beta fold hydrolase	missense_variant c.612A>C p.Glu204Asp
CP056432.1	2110087	A	G	1	1	1	1	1	1	1	1	1	1	1	1	HV225_10385	HV225_10385	ABC transporter substrate-binding protein	synonymous_variant c.150A>G p.Gln50Gln
CP056432.1	2117820	G	C	1	1	1	1	1	1	1	1	1	1	1	1	HV225_10415	HV225_10415	iron ABC transporter permease	missense_variant c.520G>C p.Val174Leu
CP056432.1	2130656	A	G	1	1	1	1	1	1	1	1	1	1	1	1	HV225_10485	fdhF	formate dehydrogenase subunit alpha	missense_variant c.1619T>C p.Met540Thr
CP056432.1	2135267	T	G	1	1	1	1	1	1	1	1	1	1	1	1	HV225_10500	HV225_10500	iron ABC transporter permease	missense_variant c.202T>G p.Ser68Ala
CP056432.1	2138696	G	A	1	1	1	1	1	1	1	1	1	1	1	1				intergenic
CP056432.1	2142186	T	C	1	1	1	1	1	1	1	1	1	1	1	1	HV225_10525	HV225_10525	cytochrome c	synonymous_variant c.855T>C p.Ile285Ile
CP056432.1	2145603	C	T	1	1	1	1	1	1	1	1	1	1	1	1	HV225_10555	HV225_10555	heme lyase CcmF/NrfE family subunit	missense_variant c.116C>T p.Ala39Val
CP056432.1	2145817	A	C	1	1	1	1	1	1	1	1	1	1	1	1	HV225_10555	HV225_10555	heme lyase CcmF/NrfE family subunit	synonymous_variant c.330A>C p.Val110Val
CP056432.1	2148754	C	A	1	1	1	1	1	1	1	1	1	1	1	1	HV225_10570	ccmI	c-type cytochrome biogenesis protein CcmI	synonymous_variant c.309C>A p.Thr103Thr
CP056432.1	2149118	C	T	1	1	1	1	1	1	1	1	1	1	1	1	HV225_10570	ccmI	c-type cytochrome biogenesis protein CcmI	missense_variant c.673C>T p.Pro225Ser
CP056432.1	2151383	A	C	1	1	1	1	1	1	1	1	1	1	1	1	HV225_10580	HV225_10580	glycosyl transferase	missense_variant c.424A>C p.Ile142Leu
CP056432.1	2156613	T	G	1	1	1	1	1	1	1	1	1	1	1	1				intergenic
CP056432.1	2163626	A	G	1	1	1	1	1	1	1	1	1	1	1	1	HV225_10625	alsS	acetolactate synthase AlsS	synonymous_variant c.450T>C p.Asn150Asn
CP056432.1	2168630	T	C	1	1	1	1	1	1	1	1	1	1	1	1	HV225_10650	HV225_10650	3-hydroxyacyl-CoA dehydrogenase family protein	missense_variant c.390A>G p.Ile130Met
CP056432.1	2183997	G	A	1	1	1	1	1	1	1	1	1	1	1	1	HV225_10735	HV225_10735	ABC transporter permease	missense_variant c.34C>T p.His12Tyr
CP056432.1	2188284	C	T	1	1	1	1	1	1	1	1	1	1	1	1	HV225_10760	HV225_10760	cytosine deaminase	synonymous_variant c.189G>A p.Leu63Leu
CP056432.1	2189574	T	C	1	1	1	1	1	1	1	1	1	1	1	1				intergenic
CP056432.1	2190082	C	T	1	1	1	1	1	1	1	1	1	1	1	1	HV225_10770	HV225_10770	LysR family transcriptional regulator	synonymous_variant c.423C>T p.Gly141Gly
CP056432.1	2190526	T	G	1	1	1	1	1	1	1	1	1	1	1	1	HV225_10770	HV225_10770	LysR family transcriptional regulator	synonymous_variant c.867T>G p.Leu289Leu
CP056432.1	2197740	T	G	1	1	1	1	1	1	1	1	1	1	1	1	HV225_10805	HV225_10805	DinB family protein	synonymous_variant c.138A>C p.Ile46Ile
CP056432.1	2200049	G	T	1	1	1	1	1	1	1	1	1	1	1	1	HV225_10820	HV225_10820	ABC transporter ATP-binding protein	missense_variant c.788C>A p.Pro263His
CP056432.1	2200087	G	A	1	1	1	1	1	1	1	1	1	1	1	1	HV225_10820	HV225_10820	ABC transporter ATP-binding protein	synonymous_variant c.750C>T p.His250His
CP056432.1	2210228	A	C	1	1	1	1	1	1	1	1	1	1	1	1				intergenic
CP056432.1	2212374	A	C	1	1	1	1	1	1	1	1	1	1	1	1	HV225_10895	HV225_10895	LysR family transcriptional regulator	missense_variant c.107A>C p.Asp36Ala
CP056432.1	2215559	T	C	1	1	1	1	1	1	1	1	1	1	1	1				intergenic
CP056432.1	2227489	C	T	1	1	1	1	1	1	1	1	1	1	1	1	HV225_10985	sodB	superoxide dismutase [Fe]	missense_variant c.188G>A p.Gly63Asp
CP056432.1	2240292	G	A	1	1	1	1	1	1	1	1	1	1	1	1	HV225_11060	HV225_11060	GGDEF domain-containing protein	missense_variant c.10C>T p.His4Tyr
CP056432.1	2243587	C	T	1	1	1	1	1	1	1	1	1	1	1	1				intergenic
CP056432.1	2260152	T	C	1	1	1	1	1	1	1	1	1	1	1	1	HV225_11170	HV225_11170	MFS transporter	missense_variant c.1124A>G p.Tyr375Cys
CP056432.1	2264460	C	T	1	1	1	1	1	1	1	1	1	1	1	1	HV225_11200	HV225_11200	S-(hydroxymethyl)glutathione dehydrogenase/class III alcohol dehydrogenase	missense_variant c.535C>T p.His179Tyr
CP056432.1	2277046	A	G	1	1	1	1	1	1	1	1	1	1	1	1	HV225_11245	rimL	50S ribosomal protein L7/L12-serine acetyltransferase	missense_variant c.385A>G p.Thr129Ala
CP056432.1	2277067	C	G	1	1	1	1	1	1	1	1	1	1	1	1	HV225_11245	rimL	50S ribosomal protein L7/L12-serine acetyltransferase	missense_variant c.406C>G p.Arg136Gly
CP056432.1	2290026	A	G	1	1	1	1	1	1	1	1	1	1	1	1	HV225_11320	HV225_11320	cytochrome ubiquinol oxidase subunit I	synonymous_variant c.186T>C p.Ala62Ala
CP056432.1	2294236	G	T	1	1	1	1	1	1	1	1	1	1	1	1	HV225_11335	HV225_11335	ABC transporter ATP-binding protein	synonymous_variant c.459G>T p.Pro153Pro
CP056432.1	2295880	C	G	1	1	1	1	1	1	1	1	1	1	1	1	HV225_11345	HV225_11345	ABC transporter permease	missense_variant c.169C>G p.Arg57Gly
CP056432.1	2300727	C	T	1	1	1	1	1	1	1	1	1	1	1	1	HV225_11385	HV225_11385	aldehyde dehydrogenase	synonymous_variant c.1239G>A p.Ala413Ala
CP056432.1	2309577	T	A	1	1	1	1	1	1	1	1	1	1	1	1	HV225_11430	HV225_11430	amidohydrolase	missense_variant c.709A>T p.Met237Leu
CP056432.1	2317056	T	C	1	1	1	1	1	1	1	1	1	1	1	1				intergenic
CP056432.1	2319615	G	A	1	1	1	1	1	1	1	1	1	1	1	1	HV225_11470	HV225_11470	M20 peptidase aminoacylase family protein	missense_variant c.823G>A p.Ala275Thr
CP056432.1	2322146	G	T	1	1	1	1	1	1	1	1	1	1	1	1	HV225_11480	HV225_11480	ABC transporter substrate-binding protein	stop_gained c.877G>T p.Glu293*
CP056432.1	2322619	T	G	1	1	1	1	1	1	1	1	1	1	1	1	HV225_11485	HV225_11485	GNAT family N-acetyltransferase	missense_variant c.406T>G p.Phe136Val
CP056432.1	2337415	C	G	1	1	1	1	1	1	1	1	1	1	1	1	HV225_11565	nhoA	N-hydroxyarylamine O-acetyltransferase	missense_variant c.99C>G p.Asn33Lys
CP056432.1	2337522	G	T	1	1	1	1	1	1	1	1	1	1	1	1	HV225_11565	nhoA	N-hydroxyarylamine O-acetyltransferase	missense_variant c.206G>T p.Cys69Phe
CP056432.1	2338927	T	A	1	1	1	1	1	1	1	1	1	1	1	1	HV225_11570	narI	respiratory nitrate reductase subunit gamma	missense_variant c.583A>T p.Ile195Phe
CP056432.1	2341952	G	A	1	1	1	1	1	1	1	1	1	1	1	1	HV225_11585	HV225_11585	nitrate reductase subunit alpha	synonymous_variant c.3531C>T p.Thr1177Thr
CP056432.1	2349634	T	C	1	1	1	1	1	1	1	1	1	1	1	1	HV225_11605	HV225_11605	helix-turn-helix domain-containing protein	missense_variant c.604A>G p.Thr202Ala
CP056432.1	2354107	G	C	1	1	1	1	1	1	1	1	1	1	1	1	HV225_11625	HV225_11625	Rieske 2Fe-2S domain-containing protein	missense_variant c.1179G>C p.Arg393Ser
CP056432.1	2354218	C	T	1	1	1	1	1	1	1	1	1	1	1	1	HV225_11625	HV225_11625	Rieske 2Fe-2S domain-containing protein	synonymous_variant c.1290C>T p.His430His
CP056432.1	2365292	A	T	1	1	1	1	1	1	1	1	1	1	1	1	HV225_11685	araJ	MFS transporter AraJ	missense_variant c.665A>T p.Asn222Ile
CP056432.1	2373487	G	C	1	1	1	1	1	1	1	1	1	1	1	1	HV225_11720	adhP	alcohol dehydrogenase AdhP	missense_variant c.605C>G p.Ala202Gly
CP056432.1	2393924	G	C	1	1	1	1	1	1	1	1	1	1	1	1	HV225_11845	HV225_11845	ABC transporter substrate-binding protein	synonymous_variant c.306C>G p.Ser102Ser
CP056432.1	2408070	A	T	1	0	0	0	0	1	1	1	1	0	0	0	HV225_11900	HV225_11900	DMT family transporter	missense_variant c.274A>T p.Ile92Phe
CP056432.1	2413151	A	C	1	1	1	1	1	1	1	1	1	1	1	1	HV225_11920	pqqF	pyrroloquinoline quinone biosynthesis protein PqqF	missense_variant c.808T>G p.Cys270Gly
CP056432.1	2429602	G	A	1	1	1	1	1	1	1	1	1	1	1	1	HV225_12000	HV225_12000	ABC transporter ATP-binding protein	synonymous_variant c.396C>T p.Gly132Gly
CP056432.1	2429793	T	G	1	1	1	1	1	1	1	1	1	1	1	1	HV225_12000	HV225_12000	ABC transporter ATP-binding protein	missense_variant c.205A>C p.Thr69Pro
CP056432.1	2437314	T	G	1	1	1	1	1	1	1	1	1	1	1	1				intergenic
CP056432.1	2439687	A	G	1	1	1	1	1	1	1	1	1	1	1	1	HV225_12040	HV225_12040	NCS1 family nucleobase:cation symporter-1	synonymous_variant c.582T>C p.Ala194Ala
CP056432.1	2442707	C	T	1	1	1	1	1	1	1	1	1	1	1	1	HV225_12055	puuE	allantoinase PuuE	missense_variant c.823C>T p.Arg275Cys
CP056432.1	2451493	C	T	1	1	1	1	1	1	1	1	1	1	1	1				intergenic
CP056432.1	2452279	G	T	0	0	0	0	0	0	0	0	0	0	1	1	HV225_12115	fabF	beta-ketoacyl-ACP synthase II	missense_variant c.683C>A p.Pro228Gln
CP056432.1	2456392	G	A	1	1	1	1	1	1	1	1	1	1	1	1				intergenic
CP056432.1	2467367	C	T	1	1	1	1	1	1	1	1	1	1	1	1	HV225_12200	hpxK	allantoate amidohydrolase	synonymous_variant c.378C>T p.Ile126Ile
CP056432.1	2471030	T	C	1	1	1	1	1	1	1	1	1	1	1	1				intergenic
CP056432.1	2472230	T	C	1	1	1	1	1	1	1	1	1	1	1	1	HV225_12220	HV225_12220	NADH:flavin oxidoreductase/NADH oxidase	missense_variant c.26A>G p.Gln9Arg
CP056432.1	2475020	A	G	1	1	1	1	1	1	1	1	1	1	1	1	HV225_12230	HV225_12230	MFS transporter	missense_variant c.775A>G p.Thr259Ala
CP056432.1	2475794	T	G	1	1	1	1	1	1	1	1	1	1	1	1	HV225_12235	HV225_12235	DMT family transporter	missense_variant c.640A>C p.Ser214Arg
CP056432.1	2475801	T	A	1	1	1	1	1	1	1	1	1	1	1	1	HV225_12235	HV225_12235	DMT family transporter	synonymous_variant c.633A>T p.Ala211Ala
CP056432.1	2492687	C	A	1	1	1	1	1	1	1	1	1	1	1	1	HV225_12340	HV225_12340	LysR family transcriptional regulator	missense_variant c.68G>T p.Gly23Val
CP056432.1	2495236	C	A	1	1	1	1	1	1	1	1	1	1	1	1	HV225_12355	HV225_12355	M20 family metallopeptidase	missense_variant c.262G>T p.Gly88Cys
CP056432.1	2504828	C	T	1	1	1	1	1	1	1	1	1	1	1	1	HV225_12405	HV225_12405	alpha/beta fold hydrolase	synonymous_variant c.306G>A p.Leu102Leu
CP056432.1	2505027	A	G	1	1	1	1	1	1	1	1	1	1	1	1	HV225_12405	HV225_12405	alpha/beta fold hydrolase	missense_variant c.107T>C p.Val36Ala
CP056432.1	2514319	T	G	1	1	1	1	1	1	1	1	1	1	1	1				intergenic
CP056432.1	2514864	G	T	1	1	1	1	1	1	1	1	1	1	1	1	HV225_12445	HV225_12445	aldo/keto reductase	missense_variant c.475G>T p.Gly159Cys
CP056432.1	2518073	A	T	1	1	1	1	1	1	1	1	1	1	1	1	HV225_12460	HV225_12460	aldo/keto reductase	missense_variant c.631T>A p.Phe211Ile
CP056432.1	2521012	A	G	1	1	1	1	1	1	1	1	1	1	1	1				intergenic
CP056432.1	2527451	T	C	1	1	1	1	1	1	1	1	1	1	1	1	HV225_12505	HV225_12505	alpha/beta hydrolase	synonymous_variant c.480A>G p.Leu160Leu
CP056432.1	2536811	C	T	1	1	1	1	1	1	1	1	1	1	1	1	HV225_12550	fucP	L-fucose:H+ symporter permease	missense_variant c.1300C>T p.Leu434Phe
CP056432.1	2538675	A	G	1	1	1	1	1	1	1	1	1	1	1	1	HV225_12560	HV225_12560	acyl--CoA ligase	missense_variant c.1190A>G p.Asp397Gly
CP056432.1	2559694	T	G	1	1	1	1	1	1	1	1	1	1	1	1	HV225_12655	HV225_12655	alpha/beta hydrolase	missense_variant c.675T>G p.His225Gln
CP056432.1	2562370	G	A	1	1	1	1	1	1	1	1	1	1	1	1				intergenic
CP056432.1	2574325	G	T	1	1	1	1	1	1	1	1	1	1	1	1	HV225_12730	HV225_12730	purine permease	synonymous_variant c.426C>A p.Ile142Ile
CP056432.1	2574903	C	G	1	1	1	1	1	1	1	1	1	1	1	1				intergenic
CP056432.1	2579991	T	A	1	1	1	1	1	1	1	1	1	1	1	1	HV225_12755	HV225_12755	MFS transporter	missense_variant c.528A>T p.Leu176Phe
CP056432.1	2592572	G	A	1	1	1	1	1	1	1	1	1	1	1	1	HV225_12830	tam	trans-aconitate 2-methyltransferase	synonymous_variant c.24G>A p.Leu8Leu
CP056432.1	2603797	C	G	1	1	1	1	1	1	1	1	1	1	1	1	HV225_12890	HV225_12890	L-lactate dehydrogenase	missense_variant c.689C>G p.Ala230Gly
CP056432.1	2606239	C	T	1	1	1	1	1	1	1	1	1	1	1	1	HV225_12905	HV225_12905	four-carbon acid sugar kinase family protein	missense_variant c.806G>A p.Ser269Asn
CP056432.1	2606608	A	G	1	1	1	1	1	1	1	1	1	1	1	1	HV225_12905	HV225_12905	four-carbon acid sugar kinase family protein	missense_variant c.437T>C p.Val146Ala
CP056432.1	2607094	G	A	1	1	1	1	1	1	1	1	1	1	1	1				intergenic
CP056432.1	2609643	G	A	1	1	1	1	1	1	1	1	1	1	1	1	HV225_12920	HV225_12920	phosphoglycerate dehydrogenase	missense_variant c.292G>A p.Asp98Asn
CP056432.1	2616148	G	T	1	1	1	1	1	1	1	1	1	1	1	1	HV225_12965	eamA	O-acetylserine/cysteine exporter	missense_variant c.814C>A p.Leu272Ile
CP056432.1	2629477	T	C	1	1	1	1	1	1	1	1	1	1	1	1				intergenic
CP056432.1	2632938	G	T	0	1	0	0	0	0	0	0	0	1	0	0	HV225_13040	HV225_13040	MFS transporter	missense_variant c.113G>T p.Trp38Leu
CP056432.1	2633196	C	A	1	1	1	1	1	1	1	1	1	1	1	1	HV225_13040	HV225_13040	MFS transporter	missense_variant c.371C>A p.Ser124Tyr
CP056432.1	2646296	T	C	1	1	1	1	1	1	1	1	1	1	1	1	HV225_13105	HV225_13105	diguanylate phosphodiesterase	stop_lost c.1111T>C p.Ter371Glnext*?
CP056432.1	2650682	C	G	1	1	1	1	1	1	1	1	1	1	1	1	HV225_13150	HV225_13150	helix-turn-helix transcriptional regulator	synonymous_variant c.582G>C p.Pro194Pro
CP056432.1	2661219	A	G	1	1	1	1	1	1	1	1	1	1	1	1	HV225_13205	HV225_13205	YnfC family lipoprotein	synonymous_variant c.268T>C p.Leu90Leu
CP056432.1	2663157	C	T	1	1	1	1	1	1	1	1	1	1	1	1	HV225_13215	HV225_13215	dimethyl sulfoxide reductase subunit A	stop_gained c.1150C>T p.Gln384*
CP056432.1	2663553	C	G	1	1	1	1	1	1	1	1	1	1	1	1	HV225_13215	HV225_13215	dimethyl sulfoxide reductase subunit A	missense_variant c.1546C>G p.Pro516Ala
CP056432.1	2663902	A	T	1	1	1	1	1	1	1	1	1	1	1	1	HV225_13215	HV225_13215	dimethyl sulfoxide reductase subunit A	missense_variant c.1895A>T p.Asp632Val
CP056432.1	2693716	T	C	1	1	1	1	1	1	1	1	1	1	1	1	HV225_13365	HV225_13365	FAD:protein FMN transferase	missense_variant c.331A>G p.Asn111Asp
CP056432.1	2696061	C	G	1	1	1	1	1	1	1	1	1	1	1	1	HV225_13370	HV225_13370	flavocytochrome c	synonymous_variant c.831G>C p.Thr277Thr
CP056432.1	2697171	C	T	1	1	1	1	1	1	1	1	1	1	1	1				intergenic
CP056432.1	2703288	G	A	1	1	1	1	1	1	1	1	1	1	1	1	HV225_13400	HV225_13400	3-carboxy-cis,cis-muconate cycloisomerase	missense_variant c.1115C>T p.Ala372Val
CP056432.1	2705124	G	A	1	1	1	1	1	1	1	1	1	1	1	1	HV225_13405	pcaF	3-oxoadipyl-CoA thiolase	missense_variant c.491C>T p.Pro164Leu
CP056432.1	2740169	A	G	1	1	1	1	1	1	1	1	1	1	1	1				intergenic
CP056432.1	2764696	C	T	1	1	1	1	1	1	1	1	1	1	1	1	HV225_13795	HV225_13795	amino acid permease	missense_variant c.682C>T p.Arg228Cys
CP056432.1	2768068	A	C	1	1	1	1	1	1	1	1	1	1	1	1				intergenic
CP056432.1	2772135	G	T	1	1	1	1	1	1	1	1	1	1	1	1				intergenic
CP056432.1	2778487	G	T	1	1	1	1	1	1	1	1	1	1	1	1	HV225_13855	malX	PTS maltose transporter subunit IICB	synonymous_variant c.318G>T p.Ala106Ala
CP056432.1	2793575	G	A	1	1	1	1	1	1	1	1	1	1	1	1	HV225_13925	HV225_13925	magnesium transporter CorA	synonymous_variant c.726C>T p.Arg242Arg
CP056432.1	2793972	C	T	1	1	1	1	1	1	1	1	1	1	1	1	HV225_13925	HV225_13925	magnesium transporter CorA	missense_variant c.329G>A p.Arg110His
CP056432.1	2798945	C	T	1	1	1	1	1	1	1	1	1	1	1	1	HV225_13965	gap	type I glyceraldehyde-3-phosphate dehydrogenase	stop_gained c.331C>T p.Gln111*
CP056432.1	2806641	G	A	1	1	1	1	1	1	1	1	1	1	1	1	HV225_14000	astB	N-succinylarginine dihydrolase	synonymous_variant c.1158C>T p.Asn386Asn
CP056432.1	2813342	G	A	1	1	1	1	1	1	1	1	1	1	1	1				intergenic
CP056432.1	2822106	T	A	1	1	1	1	1	1	1	1	1	1	1	1	HV225_14065	hrpA	ATP-dependent RNA helicase HrpA	synonymous_variant c.2742A>T p.Val914Val
CP056432.1	2824342	A	C	1	1	1	1	1	1	1	1	1	1	1	1	HV225_14065	hrpA	ATP-dependent RNA helicase HrpA	missense_variant c.506T>G p.Met169Arg
CP056432.1	2837309	T	C	1	1	1	1	1	1	1	1	1	1	1	1				intergenic
CP056432.1	2837867	C	T	1	1	1	1	1	1	1	1	1	1	1	1	HV225_14145	paaZ	phenylacetic acid degradation bifunctional protein PaaZ	synonymous_variant c.318C>T p.Thr106Thr
CP056432.1	2841455	T	C	1	1	1	1	1	1	1	1	1	1	1	1	HV225_14150	tynA	primary-amine oxidase	missense_variant c.1384T>C p.Cys462Arg
CP056432.1	2845761	C	G	1	1	1	1	1	1	1	1	1	1	1	1	HV225_14170	HV225_14170	DUF1028 domain-containing protein	missense_variant c.267G>C p.Lys89Asn
CP056432.1	2850975	G	A	1	1	1	1	1	1	1	1	1	1	1	1	HV225_14195	HV225_14195	phytanoyl-CoA dioxygenase family protein	missense_variant c.115G>A p.Glu39Lys
CP056432.1	2852622	T	C	1	1	1	1	1	1	1	1	1	1	1	1	HV225_14205	HV225_14205	class II aldolase/adducin family protein	synonymous_variant c.30T>C p.Arg10Arg
CP056432.1	2856113	G	A	1	1	1	1	1	1	1	1	1	1	1	1	HV225_14220	feaR	transcriptional regulator FeaR	missense_variant c.22G>A p.Gly8Arg
CP056432.1	2872010	A	G	1	1	1	1	1	1	1	1	1	1	1	1				intergenic
CP056432.1	2872011	G	C	1	1	1	1	1	1	1	1	1	1	1	1				intergenic
CP056432.1	2875156	A	G	1	1	1	1	1	1	1	1	1	1	1	1	HV225_14300	HV225_14300	oxidoreductase	missense_variant c.968A>G p.His323Arg
CP056432.1	2888212	T	A	1	1	1	1	1	1	1	1	1	1	1	1	HV225_14380	HV225_14380	AraC family transcriptional regulator	missense_variant c.281A>T p.Tyr94Phe
CP056432.1	2903931	C	T	1	1	1	1	1	1	1	1	1	1	1	1	HV225_14445	HV225_14445	DUF3304 domain-containing protein	missense_variant c.325G>A p.Glu109Lys
CP056432.1	2903934	A	C	1	0	0	0	0	0	0	0	1	1	1	0	HV225_14445	HV225_14445	DUF3304 domain-containing protein	missense_variant c.322T>G p.Trp108Gly
CP056432.1	2904185	A	G	1	1	1	1	1	1	1	1	1	1	1	1	HV225_14445	HV225_14445	DUF3304 domain-containing protein	missense_variant c.71T>C p.Val24Ala
CP056432.1	2913499	C	G	1	1	1	1	1	1	1	1	1	1	1	1	HV225_14480	tssK	type VI secretion system baseplate subunit TssK	synonymous_variant c.1080G>C p.Leu360Leu
CP056432.1	2916416	A	G	1	1	1	1	1	1	1	1	1	1	1	1	HV225_14490	tssB	type VI secretion system contractile sheath small subunit	missense_variant c.248T>C p.Val83Ala
CP056432.1	2918910	T	C	1	1	1	1	1	1	1	1	1	1	1	1	HV225_14500	HV225_14500	HD domain-containing protein	missense_variant c.692A>G p.Asp231Gly
CP056432.1	2924906	T	C	1	1	1	1	1	1	1	1	1	1	1	1	HV225_14535	HV225_14535	alpha/beta hydrolase	missense_variant c.1085A>G p.Asp362Gly
CP056432.1	2938875	T	G	1	1	1	1	1	1	1	1	1	1	1	1	HV225_14595	HV225_14595	TIGR01620 family protein	synonymous_variant c.186A>C p.Pro62Pro
CP056432.1	2944364	A	C	1	1	1	1	1	1	1	1	1	1	1	1	HV225_14630	HV225_14630	MFS transporter	missense_variant c.272T>G p.Ile91Ser
CP056432.1	2964738	A	T	1	1	1	1	1	1	1	1	1	1	1	1	HV225_14725	pyrF	orotidine-5'-phosphate decarboxylase	missense_variant c.430T>A p.Ser144Thr
CP056432.1	2966642	A	G	1	1	1	1	1	1	1	1	1	1	1	1	HV225_14735	HV225_14735	LapA family protein	missense_variant c.202T>C p.Cys68Arg
CP056432.1	2981575	G	T	1	1	1	1	1	1	1	1	1	1	1	1	HV225_14805	HV225_14805	EamA family transporter	stop_lost c.18G>T p.Ter6Tyrext*?
CP056432.1	2983267	C	G	1	1	1	1	1	1	1	1	1	1	1	1	HV225_14815	yciV	5'-3' exoribonuclease	missense_variant c.722G>C p.Ser241Thr
CP056432.1	2986771	T	C	1	1	1	1	1	1	1	1	1	1	1	1	HV225_14825	trpD	bifunctional anthranilate synthase glutamate amidotransferase component TrpG/anthranilate phosphoribosyltransferase TrpD	synonymous_variant c.933T>C p.Ser311Ser
CP056432.1	3012789	G	C	1	1	1	1	1	1	1	1	1	1	1	1	HV225_14950	chbR	transcriptional regulator ChbR	missense_variant c.121C>G p.Gln41Glu
CP056432.1	3014413	T	G	1	1	1	1	1	1	1	1	1	1	1	1	HV225_14960	chbC	PTS N,N'-diacetylchitobiose transporter subunit IIC	stop_lost c.284A>C p.Ter95Serext*?
CP056432.1	3023989	A	T	1	1	1	1	1	1	1	1	1	1	1	1	HV225_15015	HV225_15015	aspartate aminotransferase family protein	stop_gained c.807T>A p.Cys269*
CP056432.1	3024978	G	A	1	1	1	1	1	1	1	1	1	1	1	1				intergenic
CP056432.1	3037576	T	C	0	1	0	0	0	0	0	0	0	0	0	0	HV225_15080	HV225_15080	DNA topoisomerase III	missense_variant c.1159A>G p.Thr387Ala
CP056432.1	3045338	C	T	1	1	1	1	1	1	1	1	1	1	1	1	HV225_15110	pncA	bifunctional nicotinamidase/pyrazinamidase	missense_variant c.104C>T p.Ala35Val
CP056432.1	3061458	A	C	1	1	1	1	1	1	1	1	1	1	1	1	HV225_15190	HV225_15190	MipA/OmpV family protein	missense_variant c.101T>G p.Val34Gly
CP056432.1	3091442	C	T	1	1	1	1	1	1	1	1	1	1	1	1	HV225_15375	HV225_15375	glutathione peroxidase	synonymous_variant c.267C>T p.Ser89Ser
CP056432.1	3092192	C	A	1	1	1	1	1	1	1	1	1	1	1	1	HV225_15385	HV225_15385	hypothetical protein	missense_variant c.34C>A p.Pro12Thr
CP056432.1	3092426	A	G	1	1	1	1	1	1	1	1	1	1	1	1	HV225_15390	HV225_15390	LysR family transcriptional regulator	missense_variant c.805T>C p.Ser269Pro
CP056432.1	3099968	A	G	1	1	1	1	1	1	1	1	1	1	1	1				intergenic
CP056432.1	3099975	A	G	1	1	1	1	1	1	1	1	1	1	1	1				intergenic
CP056432.1	3119433	G	A	1	1	1	1	1	1	1	1	1	1	1	1	HV225_15540	HV225_15540	EAL domain-containing protein	synonymous_variant c.237C>T p.Asn79Asn
CP056432.1	3120823	C	A	1	1	1	1	1	1	1	1	1	1	1	1	HV225_15550	HV225_15550	DNA-binding protein	synonymous_variant c.96G>T p.Leu32Leu
CP056432.1	3121112	T	C	1	1	1	1	1	1	1	1	1	1	1	1				intergenic
CP056432.1	3127906	A	G	1	1	1	1	1	1	1	1	1	1	1	1	HV225_15595	HV225_15595	glutathione-dependent formaldehyde dehydrogenase	missense_variant c.809A>G p.Lys270Arg
CP056432.1	3139896	C	G	1	1	1	1	1	1	1	1	1	1	1	1	HV225_15675	phoQ	two-component system sensor histidine kinase PhoQ	missense_variant c.1015C>G p.His339Asp
CP056432.1	3142379	T	A	1	1	1	1	1	1	1	1	1	1	1	1	HV225_15685	pepT	peptidase T	missense_variant c.548A>T p.Asp183Val
CP056432.1	3152471	A	T	1	1	1	1	1	1	1	1	1	1	1	1	HV225_15720	tkt	transketolase	missense_variant c.154T>A p.Tyr52Asn
CP056432.1	3153896	C	T	1	1	1	1	1	1	1	1	1	1	1	1	HV225_15730	rpiB	ribose 5-phosphate isomerase B	missense_variant c.188G>A p.Gly63Glu
CP056432.1	3154108	G	C	1	1	1	1	1	1	1	1	1	1	1	1				intergenic
CP056432.1	3166804	C	G	1	1	1	1	1	1	1	1	1	1	1	1	HV225_15800	mfd	transcription-repair coupling factor	synonymous_variant c.702C>G p.Arg234Arg
CP056432.1	3175486	G	C	1	1	1	1	1	1	1	1	1	1	1	1	HV225_15840	HV225_15840	NAD(P)/FAD-dependent oxidoreductase	synonymous_variant c.987C>G p.Pro329Pro
CP056432.1	3189582	C	G	1	1	1	1	1	1	1	1	1	1	1	1	HV225_15920	fabD	ACP S-malonyltransferase	missense_variant c.794G>C p.Gly265Ala
CP056432.1	3191487	T	C	1	1	1	1	1	1	1	1	1	1	1	1	HV225_15930	plsX	phosphate acyltransferase PlsX	missense_variant c.1072A>G p.Lys358Glu
CP056432.1	3202370	A	C	1	1	1	1	1	1	1	1	1	1	1	1	HV225_15975	murJ	murein biosynthesis integral membrane protein MurJ	synonymous_variant c.579T>G p.Val193Val
CP056432.1	3203312	C	A	1	1	1	1	1	1	1	1	1	1	1	1	HV225_15980	HV225_15980	Gfo/Idh/MocA family oxidoreductase	synonymous_variant c.660G>T p.Val220Val
CP056432.1	3221763	C	T	1	1	1	1	1	1	1	1	1	1	1	1	HV225_16075	ymdB	O-acetyl-ADP-ribose deacetylase	missense_variant c.121G>A p.Ala41Thr
CP056432.1	3223924	C	T	1	1	1	1	1	1	1	1	1	1	1	1	HV225_16090	HV225_16090	phosphatase	missense_variant c.10G>A p.Val4Ile
CP056432.1	3224875	A	C	1	1	1	1	1	1	1	1	1	1	1	1	HV225_16095	ghrA	glyoxylate/hydroxypyruvate reductase GhrA	missense_variant c.86T>G p.Leu29Arg
CP056432.1	3225200	G	A	1	1	1	1	1	1	1	1	1	1	1	1				intergenic
CP056432.1	3232333	C	A	1	1	1	1	1	1	1	1	1	1	1	1	HV225_16150	HV225_16150	iron uptake system protein EfeO	missense_variant c.341G>T p.Ser114Ile
CP056432.1	3234008	C	T	1	1	1	1	1	1	1	1	1	1	1	1	HV225_16160	HV225_16160	NupC/NupG family nucleoside CNT transporter	synonymous_variant c.183C>T p.Ser61Ser
CP056432.1	3244051	C	A	1	1	1	1	1	1	1	1	1	1	1	1	HV225_16190	rutA	pyrimidine utilization protein A	missense_variant c.1048C>A p.Arg350Ser
CP056432.1	3260694	A	G	1	1	1	1	1	1	1	1	1	1	1	1	HV225_16295	puuC	aldehyde dehydrogenase PuuC	synonymous_variant c.699A>G p.Leu233Leu
CP056432.1	3266693	G	A	1	1	1	1	1	1	1	1	1	1	1	1	HV225_16315	HV225_16315	BCCT family transporter	stop_gained c.1346G>A p.Trp449*
CP056432.1	3269202	T	C	1	1	1	1	1	1	1	1	1	1	1	1	HV225_16325	HV225_16325	NAD-dependent succinate-semialdehyde dehydrogenase	synonymous_variant c.1068T>C p.Thr356Thr
CP056432.1	3325806	A	G	1	1	1	1	1	1	1	1	1	1	1	1				intergenic
CP056432.1	3330317	A	T	1	1	1	1	1	1	1	1	1	1	1	1	HV225_16700	ompA	porin OmpA	synonymous_variant c.24A>T p.Ile8Ile
CP056432.1	3330318	T	G	1	1	1	1	1	1	1	1	1	1	1	1	HV225_16700	ompA	porin OmpA	missense_variant c.25T>G p.Ser9Ala
CP056432.1	3342337	A	G	1	1	1	1	1	1	1	1	1	1	1	1	HV225_16745	rlmKL	bifunctional 23S rRNA (guanine(2069)-N(7))-methyltransferase RlmK/23S rRNA (guanine(2445)-N(2))-methyltransferase RlmL	synonymous_variant c.130T>C p.Leu44Leu
CP056432.1	3346498	G	A	1	1	1	1	1	1	1	1	1	1	1	1	HV225_16770	HV225_16770	sulfonate ABC transporter substrate-binding protein	missense_variant c.287G>A p.Gly96Asp
CP056432.1	3352320	A	G	1	1	1	1	1	1	1	1	1	1	1	1	HV225_16790	pepN	aminopeptidase N	missense_variant c.389T>C p.Ile130Thr
CP056432.1	3353092	T	C	1	1	1	1	1	1	1	1	1	1	1	1	HV225_16795	pncB	nicotinate phosphoribosyltransferase	synonymous_variant c.58T>C p.Leu20Leu
CP056432.1	3355606	T	C	1	1	1	1	1	1	1	1	1	1	1	1	HV225_16805	HV225_16805	Zn-dependent hydrolase	synonymous_variant c.1098A>G p.Val366Val
CP056432.1	3362723	A	C	1	1	1	1	1	1	1	1	1	1	1	1	HV225_16830	ompK35	porin OmpK35	stop_lost c.429A>C p.Ter143Tyrext*?
CP056432.1	3370044	T	C	1	1	1	1	1	1	1	1	1	1	1	1	HV225_16855	mukB	chromosome partition protein MukB	missense_variant c.2729A>G p.His910Arg
CP056432.1	3377983	T	C	1	1	1	1	1	1	1	1	1	1	1	1	HV225_16885	kdsB	3-deoxy-manno-octulosonate cytidylyltransferase	synonymous_variant c.249A>G p.Val83Val
CP056432.1	3380075	G	A	1	1	1	1	1	1	1	1	1	1	1	1	HV225_16900	lpxK	tetraacyldisaccharide 4'-kinase	missense_variant c.664C>T p.Arg222Cys
CP056432.1	3405566	A	G	1	1	1	1	1	1	1	1	1	1	1	1	HV225_16990	rarA	replication-associated recombination protein RarA	synonymous_variant c.684T>C p.Gly228Gly
CP056432.1	3409062	T	C	1	1	1	1	1	1	1	1	1	1	1	1	HV225_17000	ftsK	DNA translocase FtsK	synonymous_variant c.2184A>G p.Glu728Glu
CP056432.1	3409278	G	A	1	1	1	1	1	1	1	1	1	1	1	1	HV225_17000	ftsK	DNA translocase FtsK	synonymous_variant c.1968C>T p.Gly656Gly
CP056432.1	3409485	C	A	1	1	1	1	1	1	1	1	1	1	1	1	HV225_17000	ftsK	DNA translocase FtsK	synonymous_variant c.1761G>T p.Pro587Pro
CP056432.1	3410670	A	G	1	1	1	1	1	1	1	1	1	1	1	1	HV225_17000	ftsK	DNA translocase FtsK	synonymous_variant c.576T>C p.Gly192Gly
CP056432.1	3413008	A	G	1	1	1	1	1	1	1	1	1	1	1	1	HV225_17010	trxB	thioredoxin-disulfide reductase	missense_variant c.601A>G p.Met201Val
CP056432.1	3415820	G	C	1	1	1	1	1	1	1	1	1	1	1	1	HV225_17020	cydC	cysteine/glutathione ABC transporter ATP-binding protein/permease CydC	missense_variant c.563G>C p.Gly188Ala
CP056432.1	3416342	A	T	1	1	1	1	1	1	1	1	1	1	1	1	HV225_17020	cydC	cysteine/glutathione ABC transporter ATP-binding protein/permease CydC	missense_variant c.1085A>T p.Gln362Leu
CP056432.1	3417351	A	T	1	1	1	1	1	1	1	1	1	1	1	1	HV225_17025	aat	leucyl/phenylalanyl-tRNA--protein transferase	missense_variant c.328A>T p.Thr110Ser
CP056432.1	3428363	G	A	1	1	1	1	1	1	1	1	1	1	1	1	HV225_17070	HV225_17070	lysine exporter LysO family protein	missense_variant c.597G>A p.Met199Ile
CP056432.1	3428409	G	C	1	1	1	1	1	1	1	1	1	1	1	1	HV225_17070	HV225_17070	lysine exporter LysO family protein	missense_variant c.643G>C p.Glu215Gln
CP056432.1	3445975	T	C	1	1	1	1	1	1	1	1	1	1	1	1	HV225_17155	HV225_17155	ATP-binding protein	missense_variant c.541A>G p.Ile181Val
CP056432.1	3459077	A	T	1	1	1	1	1	1	1	1	1	1	1	1				intergenic
CP056432.1	3460296	G	A	1	1	1	1	1	1	1	1	1	1	1	1	HV225_17235	HV225_17235	MFS transporter	synonymous_variant c.501G>A p.Pro167Pro
CP056432.1	3461594	G	T	1	1	1	1	1	1	1	1	1	1	1	1	HV225_17240	HV225_17240	HAD family hydrolase	missense_variant c.597G>T p.Leu199Phe
CP056432.1	3464549	C	T	1	1	1	1	1	1	1	1	1	1	1	1	HV225_17255	deoR	DNA-binding transcriptional repressor DeoR	synonymous_variant c.447C>T p.Asn149Asn
CP056432.1	3465153	T	G	1	1	1	1	1	1	1	1	1	1	1	1	HV225_17260	dacC	serine-type D-Ala-D-Ala carboxypeptidase	missense_variant c.950A>C p.Glu317Ala
CP056432.1	3478251	T	A	1	1	1	1	1	1	1	1	1	1	1	1	HV225_17310	gsiA	glutathione ABC transporter ATP-binding protein GsiA	synonymous_variant c.1305A>T p.Ala435Ala
CP056432.1	3485350	G	A	1	1	1	1	1	1	1	1	1	1	1	1	HV225_17335	HV225_17335	formate C-acetyltransferase/glycerol dehydratase family glycyl radical enzyme	missense_variant c.1552G>A p.Val518Ile
CP056432.1	3498350	C	T	1	1	1	1	1	1	1	1	1	1	1	1	HV225_17380	HV225_17380	GntR family transcriptional regulator	missense_variant c.395G>A p.Arg132Gln
CP056432.1	3500911	G	T	1	1	1	1	1	1	1	1	1	1	1	1	HV225_17390	HV225_17390	anion transporter	synonymous_variant c.561C>A p.Leu187Leu
CP056432.1	3502331	C	T	0	0	0	0	0	0	0	0	0	1	0	0				intergenic
CP056432.1	3517490	C	T	1	1	1	1	1	1	1	1	1	1	1	1	HV225_17475	dinG	ATP-dependent DNA helicase DinG	synonymous_variant c.285G>A p.Lys95Lys
CP056432.1	3521896	T	G	1	1	1	1	1	1	1	1	1	1	1	1	HV225_17495	HV225_17495	glucose 1-dehydrogenase	stop_lost c.237A>C p.Ter79Tyrext*?
CP056432.1	3528035	C	T	1	1	1	1	1	1	1	1	1	1	1	1	HV225_17525	HV225_17525	ABC transporter ATP-binding protein	synonymous_variant c.1461C>T p.Pro487Pro
CP056432.1	3538869	A	C	1	1	1	1	1	1	1	1	1	1	1	1	HV225_17590	yvcK	uridine diphosphate-N-acetylglucosamine-binding protein YvcK	missense_variant c.151A>C p.Ile51Leu
CP056432.1	3542148	G	A	1	1	1	1	1	1	1	1	1	1	1	1	HV225_17605	pmrB	two-component system sensor histidine kinase PmrB	stop_gained c.105G>A p.Trp35*
CP056432.1	3544299	C	T	1	1	1	1	1	1	1	1	1	1	1	1	HV225_17610	uvrB	excinuclease ABC subunit B	synonymous_variant c.1113G>A p.Ala371Ala
CP056432.1	3545761	G	A	1	1	1	1	1	1	1	1	1	1	1	1				intergenic
CP056432.1	3555798	G	A	1	1	1	1	1	1	1	1	1	1	1	1	HV225_17660	hutH	histidine ammonia-lyase	missense_variant c.467C>T p.Thr156Ile
CP056432.1	3596101	G	A	0	0	0	0	0	0	0	0	0	0	1	1				intergenic
CP056432.1	3600582	C	T	1	1	1	1	1	1	1	1	1	1	1	1	HV225_17915	tolA	cell envelope integrity protein TolA	missense_variant c.200G>A p.Arg67Gln
CP056432.1	3652442	G	A	1	1	1	1	1	1	1	1	1	1	1	1	HV225_18165	HV225_18165	HAD-IIA family hydrolase	missense_variant c.247G>A p.Glu83Lys
CP056432.1	3666800	A	T	1	1	1	1	1	1	1	1	1	1	1	1				intergenic
CP056432.1	3677364	C	G	1	1	1	1	1	1	1	1	1	1	1	1	HV225_18300	rsfS	ribosome silencing factor	synonymous_variant c.213C>G p.Gly71Gly
CP056432.1	3682175	T	A	1	1	1	1	1	1	1	1	1	1	1	1				intergenic
CP056432.1	3687647	A	T	1	1	1	1	1	1	1	1	1	1	1	1	HV225_18355	HV225_18355	deaminated glutathione amidase	missense_variant c.622T>A p.Tyr208Asn
CP056432.1	3689048	A	C	1	1	1	1	1	1	1	1	1	1	1	1				intergenic
CP056432.1	3690205	A	G	1	1	1	1	1	1	1	1	1	1	1	1	HV225_18375	dcuC	anaerobic C4-dicarboxylate transporter DcuC	missense_variant c.136A>G p.Arg46Gly
CP056432.1	3691224	A	C	1	1	1	1	1	1	1	1	1	1	1	1	HV225_18375	dcuC	anaerobic C4-dicarboxylate transporter DcuC	synonymous_variant c.1155A>C p.Ser385Ser
CP056432.1	3692891	A	T	1	1	1	1	1	1	1	1	1	1	1	1	HV225_18385	rnk	nucleoside diphosphate kinase regulator	missense_variant c.380A>T p.Gln127Leu
CP056432.1	3697211	C	G	1	1	1	1	1	1	1	1	1	1	1	1				intergenic
CP056432.1	3713590	C	T	1	1	1	1	1	1	1	1	1	1	1	1	HV225_18480	HV225_18480	methylthioribulose 1-phosphate dehydratase	missense_variant c.554G>A p.Gly185Glu
CP056432.1	3749758	C	T	1	1	1	1	1	1	1	1	1	1	1	1	HV225_18640	entC	isochorismate synthase EntC	missense_variant c.133G>A p.Gly45Ser
CP056432.1	3749902	G	A	1	1	1	1	1	1	1	1	1	1	1	1				intergenic
CP056432.1	3751581	C	T	1	1	1	1	1	1	1	1	1	1	1	1	HV225_18650	entS	enterobactin transporter EntS	missense_variant c.1196G>A p.Arg399His
CP056432.1	3754125	A	C	1	1	1	1	1	1	1	1	1	1	1	1	HV225_18660	fepG	iron-enterobactin ABC transporter permease	missense_variant c.233A>C p.Asp78Ala
CP056432.1	3755634	G	T	1	1	1	1	1	1	1	1	1	1	1	1	HV225_18665	fepC	iron-enterobactin ABC transporter ATP-binding protein	synonymous_variant c.753G>T p.Pro251Pro
CP056432.1	3757233	A	C	1	1	1	1	1	1	1	1	1	1	1	1	HV225_18670	entF	enterobactin non-ribosomal peptide synthetase EntF	missense_variant c.2390T>G p.Val797Gly
CP056432.1	3760111	G	T	1	1	1	1	1	1	1	1	1	1	1	1	HV225_18680	fes	enterochelin esterase	missense_variant c.962C>A p.Thr321Lys
CP056432.1	3766751	A	G	1	1	1	1	1	1	1	1	1	1	1	1	HV225_18705	HV225_18705	sugar-binding transcriptional regulator	synonymous_variant c.327A>G p.Arg109Arg
CP056432.1	3772705	T	C	1	1	1	1	1	1	1	1	1	1	1	1	HV225_18730	HV225_18730	ABC transporter permease	synonymous_variant c.138T>C p.His46His
CP056432.1	3774855	A	G	1	1	1	1	1	1	1	1	1	1	1	1	HV225_18740	HV225_18740	SDR family oxidoreductase	synonymous_variant c.162A>G p.Ala54Ala
CP056432.1	3778578	A	T	1	1	1	1	1	1	1	1	1	1	1	1				intergenic
CP056432.1	3786432	C	G	1	1	1	1	1	1	1	1	1	1	1	1	HV225_18790	HV225_18790	ABC transporter substrate-binding protein	synonymous_variant c.243C>G p.Ala81Ala
CP056432.1	3791282	G	C	1	1	1	1	1	1	1	1	1	1	1	1				intergenic
CP056432.1	3801667	C	A	1	1	1	1	1	1	1	1	1	1	1	1	HV225_18860	HV225_18860	Zn-dependent hydrolase	missense_variant c.586G>T p.Gly196Cys
CP056432.1	3804547	C	T	1	1	1	1	1	1	1	1	1	1	1	1	HV225_18875	HV225_18875	ABC transporter permease	synonymous_variant c.738G>A p.Pro246Pro
CP056432.1	3822861	A	G	1	1	1	1	1	1	1	1	1	1	1	1	HV225_18955	HV225_18955	PTS mannose/fructose/sorbose/N-acetylgalactosamine transporter subunit IIC	missense_variant c.99A>G p.Ile33Met
CP056432.1	3830492	G	T	1	1	1	1	1	1	1	1	1	1	1	1				intergenic
CP056432.1	3832882	A	C	1	1	1	1	1	1	1	1	1	1	1	1	HV225_18990	HV225_18990	MFS transporter	missense_variant c.836A>C p.Asp279Ala
CP056432.1	3836436	T	C	1	1	1	1	1	1	1	1	1	1	1	1				intergenic
CP056432.1	3842572	G	C	1	1	1	1	1	1	1	1	1	1	1	1	HV225_19030	HV225_19030	TonB-dependent siderophore receptor	missense_variant c.1144C>G p.Arg382Gly
CP056432.1	3845980	A	C	1	1	1	1	1	1	1	1	1	1	1	1	HV225_19040	HV225_19040	aldehyde dehydrogenase family protein	missense_variant c.758T>G p.Val253Gly
CP056432.1	3857180	C	A	1	1	1	1	1	1	1	1	1	1	1	1	HV225_19090	HV225_19090	arylsulfatase	synonymous_variant c.1359C>A p.Gly453Gly
CP056432.1	3869604	T	A	1	1	1	1	1	1	1	1	1	1	1	1	HV225_19165	HV225_19165	helix-turn-helix domain-containing protein	missense_variant c.542A>T p.Tyr181Phe
CP056432.1	3879040	C	A	1	1	1	1	1	1	1	1	1	1	1	1	HV225_19205	HV225_19205	sugar ABC transporter ATP-binding protein	missense_variant c.1226G>T p.Arg409Leu
CP056432.1	3879130	A	T	1	1	1	1	1	1	1	1	1	1	1	1	HV225_19205	HV225_19205	sugar ABC transporter ATP-binding protein	missense_variant c.1136T>A p.Leu379Gln
CP056432.1	3885923	G	T	1	1	1	1	1	1	1	1	1	1	1	1	HV225_19230	HV225_19230	Gfo/Idh/MocA family oxidoreductase	missense_variant c.596C>A p.Ala199Asp
CP056432.1	3892193	T	C	1	1	1	1	1	1	1	1	1	1	1	1	HV225_19255	cadA	lysine decarboxylase CadA	missense_variant c.1848A>G p.Ile616Met
CP056432.1	3895110	T	A	1	1	1	1	1	1	1	1	1	1	1	1	HV225_19260	cadB	cadaverine/lysine antiporter	stop_gained c.349A>T p.Lys117*
CP056432.1	3895111	A	T	1	1	1	1	1	1	1	1	1	1	1	1	HV225_19260	cadB	cadaverine/lysine antiporter	missense_variant c.348T>A p.Asn116Lys
CP056432.1	3984034	C	A	1	1	1	1	1	1	1	1	1	1	1	1				intergenic
CP056432.1	3985330	T	C	1	1	1	1	1	1	1	1	1	1	1	1	HV225_19890	cysS	cysteine--tRNA ligase	missense_variant c.1363A>G p.Ser455Gly
CP056432.1	3988337	C	T	1	1	1	1	1	1	1	1	1	1	1	1	HV225_19905	HV225_19905	hypothetical protein	missense_variant c.142C>T p.Arg48Trp
CP056432.1	3995144	T	C	1	1	1	1	1	1	1	1	1	1	1	1	HV225_19935	HV225_19935	ABC transporter permease	missense_variant c.98A>G p.Glu33Gly
CP056432.1	4020521	T	A	1	1	1	1	1	1	1	1	1	1	1	1				intergenic
CP056432.1	4025260	G	T	1	1	1	1	1	1	1	1	1	1	1	1	HV225_20075	mscK	mechanosensitive channel MscK	missense_variant c.362C>A p.Thr121Lys
CP056432.1	4040654	G	A	1	1	1	1	1	1	1	1	1	1	1	1	HV225_20155	HV225_20155	beta-galactosidase	synonymous_variant c.612C>T p.Ile204Ile
CP056432.1	4041613	G	A	1	1	1	1	1	1	1	1	1	1	1	1	HV225_20160	HV225_20160	glycosyl hydrolase 53 family protein	missense_variant c.887C>T p.Thr296Ile
CP056432.1	4043643	G	A	1	1	1	1	1	1	1	1	1	1	1	1	HV225_20170	HV225_20170	sugar ABC transporter permease	missense_variant c.1031C>T p.Ala344Val
CP056432.1	4045271	A	G	1	1	1	1	1	1	1	1	1	1	1	1	HV225_20175	HV225_20175	extracellular solute-binding protein	missense_variant c.698T>C p.Ile233Thr
CP056432.1	4065300	T	A	0	0	1	1	0	0	0	0	0	0	0	0	HV225_20280	HV225_20280	SgrR family transcriptional regulator	missense_variant c.757T>A p.Cys253Ser
CP056432.1	4076132	C	T	1	1	1	1	1	1	1	1	1	1	1	1	HV225_20325	tig	trigger factor	synonymous_variant c.888G>A p.Lys296Lys
CP056432.1	4092192	G	A	1	1	1	1	1	1	1	1	1	1	1	1	HV225_20400	HV225_20400	sugar phosphate isomerase/epimerase	missense_variant c.721G>A p.Glu241Lys
CP056432.1	4098733	A	G	1	1	1	1	1	1	1	1	1	1	1	1	HV225_20430	yajL	protein deglycase YajL	missense_variant c.433A>G p.Ile145Val
CP056432.1	4118261	A	T	1	1	1	1	1	1	1	1	1	1	1	1	HV225_20545	acpH	ACP phosphodiesterase	missense_variant c.35A>T p.His12Leu
CP056432.1	4118318	T	A	1	1	1	1	1	1	1	1	1	1	1	1	HV225_20545	acpH	ACP phosphodiesterase	missense_variant c.92T>A p.Leu31Gln
CP056432.1	4124616	T	C	1	1	1	1	1	1	1	1	1	1	1	1	HV225_20585	HV225_20585	amidohydrolase	synonymous_variant c.1263A>G p.Pro421Pro
CP056432.1	4153932	A	T	1	1	1	1	1	1	1	1	1	1	1	1	HV225_20725	HV225_20725	DUF1615 domain-containing protein	missense_variant c.473T>A p.Ile158Asn
CP056432.1	4156884	A	C	1	1	1	1	1	1	1	1	1	1	1	1	HV225_20740	ampH	D-alanyl-D-alanine- carboxypeptidase/endopeptidase AmpH	synonymous_variant c.393A>C p.Thr131Thr
CP056432.1	4169208	C	T	1	1	1	1	1	1	1	1	1	1	1	1	HV225_20800	HV225_20800	ethanolamine ammonia-lyase subunit EutB	missense_variant c.11C>T p.Thr4Ile
CP056432.1	4182581	G	C	1	1	1	1	1	1	1	1	1	1	1	1	HV225_20875	HV225_20875	CS1-pili formation C-terminal domain-containing protein	synonymous_variant c.2406C>G p.Thr802Thr
CP056432.1	4182582	G	C	1	1	1	1	1	1	1	1	1	1	1	1	HV225_20875	HV225_20875	CS1-pili formation C-terminal domain-containing protein	missense_variant c.2405C>G p.Thr802Ser
CP056432.1	4188062	T	G	1	1	1	1	1	1	1	1	1	1	1	1	HV225_20895	phnC	phosphonate ABC transporter ATP-binding protein	missense_variant c.272T>G p.Val91Gly
CP056432.1	4221152	A	T	1	1	1	1	1	1	1	1	1	1	1	1	HV225_21095	HV225_21095	helix-turn-helix transcriptional regulator	synonymous_variant c.2535T>A p.Ala845Ala
CP056432.1	4227145	C	T	1	1	1	1	1	1	1	1	1	1	1	1	HV225_21110	HV225_21110	2-oxo acid dehydrogenase subunit E2	synonymous_variant c.1092C>T p.Arg364Arg
CP056432.1	4245626	A	G	1	1	1	1	1	1	1	1	1	1	1	1	HV225_21195	csiR	DNA-binding transcriptional regulator CsiR	missense_variant c.595A>G p.Thr199Ala
CP056432.1	4247470	A	C	1	1	1	1	1	1	1	1	1	1	1	1	HV225_21205	frsA	esterase FrsA	missense_variant c.41T>G p.Leu14Arg
CP056432.1	4249262	G	C	1	1	1	1	1	1	1	1	1	1	1	1	HV225_21215	pepD	cytosol nonspecific dipeptidase	missense_variant c.931G>C p.Ala311Pro
CP056432.1	4252917	C	T	1	1	1	1	1	1	1	1	1	1	1	1	HV225_21240	nqrF	NADH:ubiquinone reductase (Na(+)-transporting) subunit F	synonymous_variant c.1110G>A p.Glu370Glu
CP056432.1	4256132	C	G	1	1	1	1	1	1	1	1	1	1	1	1	HV225_21260	HV225_21260	NADH:ubiquinone reductase (Na(+)-transporting) subunit B	synonymous_variant c.1167G>C p.Ala389Ala
CP056432.1	4268771	G	C	1	1	1	1	1	1	1	1	1	1	1	1	HV225_21325	gloB	hydroxyacylglutathione hydrolase	missense_variant c.57G>C p.Glu19Asp
CP056432.1	4270066	A	G	1	1	1	1	1	1	1	1	1	1	1	1	HV225_21330	mltD	murein transglycosylase D	synonymous_variant c.525A>G p.Ala175Ala
CP056432.1	4281551	T	C	1	1	1	1	1	1	1	1	1	1	1	1				intergenic
CP056432.1	4281552	C	A	1	1	1	1	1	1	1	1	1	1	1	1				intergenic
CP056432.1	4285060	G	A	1	1	1	1	1	1	1	1	1	1	1	1				intergenic
CP056432.1	4285400	A	C	1	1	1	1	1	1	1	1	1	1	1	1	HV225_21410	rcsF	Rcs stress response system protein RcsF	missense_variant c.301A>C p.Lys101Gln
CP056432.1	4293668	T	G	1	1	1	1	1	1	1	1	1	1	1	1	HV225_21465	HV225_21465	lysine decarboxylase LdcC	missense_variant c.1717A>C p.Met573Leu
CP056432.1	4305515	G	A	1	1	1	1	1	1	1	1	1	1	1	1	HV225_21510	bamA	outer membrane protein assembly factor BamA	missense_variant c.1621C>T p.Pro541Ser
CP056432.1	4306728	A	G	1	1	1	1	1	1	1	1	1	1	1	1	HV225_21510	bamA	outer membrane protein assembly factor BamA	synonymous_variant c.408T>C p.Gly136Gly
CP056432.1	4319878	C	A	1	1	1	1	1	1	1	1	1	1	1	1				intergenic
CP056432.1	4339982	C	A	1	1	1	1	1	1	1	1	1	1	1	1	HV225_21650	gspS	type II secretion system pilot lipoprotein GspS	missense_variant c.110C>A p.Ala37Glu
CP056432.1	4345369	A	G	1	1	1	1	1	1	1	1	1	1	1	1	HV225_21670	gspC	type II secretion system protein GspC	missense_variant c.655A>G p.Thr219Ala
CP056432.1	4351069	G	T	1	1	1	1	1	1	1	1	1	1	1	1	HV225_21695	gspH	type II secretion system minor pseudopilin GspH	synonymous_variant c.381G>T p.Pro127Pro
CP056432.1	4351161	T	C	1	1	1	1	1	1	1	1	1	1	1	1	HV225_21695	gspH	type II secretion system minor pseudopilin GspH	missense_variant c.473T>C p.Val158Ala
CP056432.1	4361024	T	G	1	1	1	1	1	1	1	1	1	1	1	1	HV225_21755	gluQRS	tRNA glutamyl-Q(34) synthetase GluQRS	missense_variant c.212T>G p.Leu71Trp
CP056432.1	4386184	A	G	1	1	1	1	1	1	1	1	1	1	1	1	HV225_21875	HV225_21875	DUF2950 family protein	missense_variant c.263A>G p.Lys88Arg
CP056432.1	4396508	A	C	1	1	1	1	1	1	1	1	1	1	1	1				intergenic
CP056432.1	4440517	A	C	1	1	1	1	1	1	1	1	1	1	1	1	HV225_22105	leuD	3-isopropylmalate dehydratase small subunit	missense_variant c.505A>C p.Ser169Arg
CP056432.1	4445140	C	T	1	1	1	1	1	1	1	1	1	1	1	1	HV225_22120	HV225_22120	MFS transporter	missense_variant c.1208C>T p.Thr403Ile
CP056432.1	4451902	C	T	1	1	1	1	1	1	1	1	1	1	1	1				intergenic
CP056432.1	4455860	G	A	1	0	0	0	0	1	1	1	1	0	0	0	HV225_22170	HV225_22170	DedA family protein	missense_variant c.229C>T p.Leu77Phe
CP056432.1	4489359	T	C	1	1	1	1	1	1	1	1	1	1	1	1				intergenic
CP056432.1	4489477	A	T	1	1	1	1	1	1	1	1	1	1	1	1	HV225_22295	dapB	4-hydroxy-tetrahydrodipicolinate reductase	missense_variant c.754T>A p.Leu252Ile
CP056432.1	4496532	T	A	1	1	1	1	1	1	1	1	1	1	1	1	HV225_22325	citN	citrate/sodium symporter CitN	missense_variant c.1135T>A p.Phe379Ile
CP056432.1	4519126	C	T	1	1	1	1	1	1	1	1	1	1	1	1	HV225_22435	msyB	acidic protein MsyB	missense_variant c.626C>T p.Ala209Val
CP056432.1	4537781	C	G	1	1	1	1	1	1	1	1	1	1	1	1	HV225_22530	robA	MDR efflux pump AcrAB transcriptional activator RobA	missense_variant c.140C>G p.Ala47Gly
CP056432.1	4542285	A	T	1	1	1	1	1	1	1	1	1	1	1	1				intergenic
CP056432.1	4545886	G	C	0	0	1	1	0	0	0	0	0	0	0	0	HV225_22565	radA	DNA repair protein RadA	missense_variant c.867C>G p.Ser289Arg
CP056432.1	4587907	G	T	1	1	1	1	1	1	1	1	1	1	1	1	HV225_22795	HV225_22795	GNAT family N-acetyltransferase	missense_variant c.247G>T p.Asp83Tyr
CP056432.1	4594290	C	A	1	1	1	1	1	1	1	1	1	1	1	1				intergenic
CP056432.1	4597150	C	T	0	1	0	0	0	0	0	0	0	0	0	0	HV225_22850	HV225_22850	hypothetical protein	missense_variant c.118G>A p.Gly40Ser
CP056432.1	4597857	C	T	1	1	1	1	1	1	1	1	1	1	1	1	HV225_22860	HV225_22860	hypothetical protein	synonymous_variant c.123C>T p.Ile41Ile
CP056432.1	4604342	C	G	1	1	1	1	1	1	1	1	1	1	1	1	HV225_22900	hpaX	4-hydroxyphenylacetate permease	synonymous_variant c.540C>G p.Leu180Leu
CP056432.1	4633402	A	G	1	1	1	1	1	1	1	1	1	1	1	1	HV225_23050	HV225_23050	ABC transporter permease	missense_variant c.278T>C p.Val93Ala
CP056432.1	4634395	A	C	1	1	1	1	1	1	1	1	1	1	1	1	HV225_23055	HV225_23055	ABC transporter permease	missense_variant c.253T>G p.Cys85Gly
CP056432.1	4665663	T	C	1	1	1	1	1	1	1	1	1	1	1	1	HV225_23190	HV225_23190	DUF1365 domain-containing protein	missense_variant c.26T>C p.Val9Ala
CP056432.1	4667518	A	G	1	1	1	1	1	1	1	1	1	1	1	1	HV225_23195	HV225_23195	class I SAM-dependent methyltransferase	missense_variant c.1162A>G p.Lys388Glu
CP056432.1	4675522	A	G	1	1	1	1	1	1	1	1	1	1	1	1	HV225_23235	HV225_23235	glycoside hydrolase family 43 protein	missense_variant c.248A>G p.Glu83Gly
CP056432.1	4683899	A	G	1	1	1	1	1	1	1	1	1	1	1	1	HV225_23265	HV225_23265	PAAR domain-containing protein	missense_variant c.140A>G p.Glu47Gly
CP056432.1	4708086	G	T	1	1	1	1	1	1	1	1	1	1	1	1	HV225_23395	HV225_23395	ABC transporter substrate-binding protein	missense_variant c.566G>T p.Ser189Ile
CP056432.1	4710606	C	T	1	1	1	1	1	1	1	1	1	1	1	1	HV225_23405	HV225_23405	sugar phosphate isomerase/epimerase	synonymous_variant c.177G>A p.Leu59Leu
CP056432.1	4727166	G	A	1	1	1	1	1	1	1	1	1	1	1	1	HV225_23460	pepA	leucyl aminopeptidase	synonymous_variant c.1206G>A p.Leu402Leu
CP056432.1	4741214	T	C	1	1	1	1	1	1	1	1	1	1	1	1				intergenic
CP056432.1	4743312	A	G	1	1	1	1	1	1	1	1	1	1	1	1	HV225_23535	treC	alpha,alpha-phosphotrehalase	missense_variant c.604A>G p.Ile202Val
CP056432.1	4744616	G	A	1	1	1	1	1	1	1	1	1	1	1	1	HV225_23540	celB	PTS cellobiose transporter subunit IIC	missense_variant c.1157C>T p.Thr386Met
CP056432.1	4745916	A	G	1	1	1	1	1	1	1	1	1	1	1	1	HV225_23545	HV225_23545	6-phospho-beta-glucosidase	synonymous_variant c.1191T>C p.Arg397Arg
CP056432.1	4766527	G	T	1	1	1	1	1	1	1	1	1	1	1	1	HV225_23670	mpl	UDP-N-acetylmuramate:L-alanyl-gamma-D-glutamyl- meso-diaminopimelate ligase	synonymous_variant c.1044C>A p.Val348Val
CP056432.1	4775130	C	T	1	1	1	1	1	1	1	1	1	1	1	1	HV225_23705	HV225_23705	hypothetical protein	synonymous_variant c.732C>T p.Pro244Pro
CP056432.1	4783113	C	A	1	1	1	1	1	1	1	1	1	1	1	1	HV225_23730	msrA	peptide-methionine (S)-S-oxide reductase MsrA	missense_variant c.106C>A p.Leu36Met
CP056432.1	4786041	A	C	1	1	1	1	1	1	1	1	1	1	1	1	HV225_23740	HV225_23740	oligosaccharide MFS transporter	missense_variant c.676A>C p.Ile226Leu
CP056432.1	4823953	A	G	1	1	1	1	1	1	1	1	1	1	1	1	HV225_23945	hflX	GTPase HflX	synonymous_variant c.312T>C p.Thr104Thr
CP056432.1	4825282	A	C	1	1	1	1	1	1	1	1	1	1	1	1	HV225_23955	miaA	tRNA (adenosine(37)-N6)-dimethylallyltransferase MiaA	missense_variant c.409T>G p.Ser137Ala
CP056432.1	4836164	T	C	1	1	1	1	1	1	1	1	1	1	1	1	HV225_24015	psd	phosphatidylserine decarboxylase	synonymous_variant c.552T>C p.Arg184Arg
CP056432.1	4846007	A	G	1	1	1	1	1	1	1	1	1	1	1	1	HV225_24050	frdD	fumarate reductase subunit FrdD	missense_variant c.169A>G p.Thr57Ala
CP056432.1	4850802	G	T	1	1	1	1	1	1	1	1	1	1	1	1	HV225_24090	HV225_24090	HlyD family secretion protein	missense_variant c.238G>T p.Val80Phe
CP056432.1	4851301	A	T	1	1	1	1	1	1	1	1	1	1	1	1	HV225_24090	HV225_24090	HlyD family secretion protein	missense_variant c.737A>T p.Asn246Ile
CP056432.1	4858846	G	T	1	1	1	1	1	1	1	1	1	1	1	1	HV225_24120	HV225_24120	fimbrial biogenesis outer membrane usher protein	missense_variant c.1628G>T p.Gly543Val
CP056432.1	4861603	T	A	1	1	1	1	1	1	1	1	1	1	1	1				intergenic
CP056432.1	4868757	G	A	0	0	0	0	0	0	0	0	0	0	1	1	HV225_24160	HV225_24160	anaerobic C4-dicarboxylate transporter	missense_variant c.448G>A p.Ala150Thr
CP056432.1	4881839	C	T	1	1	1	1	1	1	1	1	1	1	1	1	HV225_24215	pgaC	poly-beta-1,6 N-acetyl-D-glucosamine synthase	synonymous_variant c.357C>T p.Ala119Ala
CP056432.1	4882230	A	C	1	1	1	1	1	1	1	1	1	1	1	1	HV225_24215	pgaC	poly-beta-1,6 N-acetyl-D-glucosamine synthase	missense_variant c.748A>C p.Thr250Pro
CP056432.1	4885014	A	G	1	1	1	1	1	1	1	1	1	1	1	1	HV225_24235	HV225_24235	hypothetical protein	synonymous_variant c.57T>C p.Gly19Gly
CP056432.1	4907159	T	A	1	1	1	1	1	1	1	1	1	1	1	1	HV225_24355	HV225_24355	sugar ABC transporter ATP-binding protein	missense_variant c.531T>A p.Asp177Glu
CP056432.1	4912592	G	A	1	1	1	1	1	1	1	1	1	1	1	1	HV225_24380	HV225_24380	type IV toxin-antitoxin system AbiEi family antitoxin	missense_variant c.413C>T p.Thr138Met
CP056432.1	4921783	A	C	1	1	1	1	1	1	1	1	1	1	1	1	HV225_24420	actP	cation/acetate symporter ActP	synonymous_variant c.414A>C p.Ala138Ala
CP056432.1	4926041	G	A	1	1	1	1	1	1	1	1	1	1	1	1	HV225_24435	HV225_24435	fimbrial biogenesis outer membrane usher protein	missense_variant c.1309C>T p.Pro437Ser
CP056432.1	4939996	C	T	1	1	1	1	1	1	1	1	1	1	1	1	HV225_24505	HV225_24505	ABC transporter permease subunit	missense_variant c.812G>A p.Arg271Gln
CP056432.1	4955524	C	A	1	1	1	1	1	1	1	1	1	1	1	1	HV225_24565	HV225_24565	lytic transglycosylase F	synonymous_variant c.477C>A p.Ala159Ala
CP056432.1	4961864	T	C	1	1	1	1	1	1	1	1	1	1	1	1	HV225_24590	aphA	acid phosphatase AphA	missense_variant c.112A>G p.Thr38Ala
CP056432.1	4968589	C	G	1	1	1	1	1	1	1	1	1	1	1	1	HV225_24620	dusA	tRNA dihydrouridine(20/20a) synthase DusA	missense_variant c.190G>C p.Glu64Gln
CP056432.1	4974633	T	C	1	1	1	1	1	1	1	1	1	1	1	1	HV225_24660	plsB	glycerol-3-phosphate 1-O-acyltransferase PlsB	missense_variant c.1348T>C p.Ser450Pro
CP056432.1	4977193	T	C	1	1	1	1	1	1	1	1	1	1	1	1				intergenic
CP056432.1	4980637	C	T	1	1	1	1	1	1	1	1	1	1	1	1	HV225_24685	malK	maltose/maltodextrin ABC transporter ATP-binding protein MalK	missense_variant c.206G>A p.Gly69Glu
CP056432.1	4992165	C	G	1	1	1	1	1	1	1	1	1	1	1	1				intergenic
CP056432.1	4998801	A	G	1	1	1	1	1	1	1	1	1	1	1	1	HV225_24775	metH	methionine synthase	missense_variant c.3629T>C p.Met1210Thr
CP056432.1	5001794	A	G	1	1	1	1	1	1	1	1	1	1	1	1	HV225_24775	metH	methionine synthase	synonymous_variant c.636T>C p.Ser212Ser
CP056432.1	5017656	C	G	1	1	1	1	1	1	1	1	1	1	1	1	HV225_24835	purD	phosphoribosylamine--glycine ligase	synonymous_variant c.48C>G p.Ala16Ala
CP056432.1	5020553	C	T	1	1	1	1	1	1	1	1	1	1	1	1	HV225_24845	zraS	two-component system sensor histidine kinase ZraS	missense_variant c.1054G>A p.Asp352Asn
CP056432.1	5033734	T	G	1	1	1	1	1	1	1	1	1	1	1	1	HV225_24920	HV225_24920	diguanylate cyclase	missense_variant c.531T>G p.Ile177Met
CP056432.1	5073747	A	G	1	1	1	1	1	1	1	1	1	1	1	1	HV225_25105	tatA	Sec-independent protein translocase subunit TatA	missense_variant c.160T>C p.Ser54Pro
CP056432.1	5082508	G	C	1	1	1	1	1	1	1	1	1	1	1	1	HV225_25150	HV225_25150	DUF202 domain-containing protein	missense_variant c.58C>G p.Arg20Gly
CP056432.1	5094630	C	A	1	1	1	1	1	1	1	1	1	1	1	1	HV225_25200	HV225_25200	Rpn family recombination-promoting nuclease/putative transposase	missense_variant c.550C>A p.Arg184Ser
CP056432.1	5096634	C	A	1	1	1	1	1	1	1	1	1	1	1	1	HV225_25210	recQ	ATP-dependent DNA helicase RecQ	missense_variant c.921G>T p.Leu307Phe
CP056432.1	5116555	T	C	1	1	1	1	1	1	1	1	1	1	1	1	HV225_25315	HV225_25315	amino acid permease	synonymous_variant c.423A>G p.Ala141Ala
CP056432.1	5126000	A	G	1	1	1	1	1	1	1	1	1	1	1	1	HV225_25360	wecC	UDP-N-acetyl-D-mannosamine dehydrogenase	synonymous_variant c.618T>C p.Arg206Arg
CP056432.1	5150152	C	T	1	1	1	1	1	1	1	1	1	1	1	1	HV225_25465	ilvL	ilv operon leader peptide	missense_variant c.82G>A p.Gly28Arg
CP056432.1	5159162	C	T	1	1	1	1	1	1	1	1	1	1	1	1				intergenic
CP056432.1	5167080	A	C	1	1	1	1	1	1	1	1	1	1	1	1				intergenic
CP056432.1	5172887	T	G	1	1	1	1	1	1	1	1	1	1	1	1	HV225_25575	ppc	phosphoenolpyruvate carboxylase	synonymous_variant c.924T>G p.Ala308Ala
CP056432.1	5178286	C	T	1	1	1	1	1	1	1	1	1	1	1	1	HV225_25595	HV225_25595	glycerol dehydrogenase	synonymous_variant c.1044C>T p.Val348Val
CP056432.1	5242263	G	T	1	1	1	1	1	1	1	1	1	1	1	1	HV225_25955	rhaB	rhamnulokinase	missense_variant c.1196G>T p.Ser399Ile
CP056432.1	5252313	A	G	1	1	1	1	1	1	1	1	1	1	1	1	HV225_26000	HV225_26000	MFS transporter	missense_variant c.40T>C p.Phe14Leu
CP056432.1	5254919	G	A	1	1	1	1	1	1	1	1	1	1	1	1	HV225_26010	HV225_26010	substrate-binding domain-containing protein	missense_variant c.710C>T p.Pro237Leu
CP056432.1	5257604	C	T	1	1	1	1	1	1	1	1	1	1	1	1				intergenic
CP056432.1	5269620	T	C	1	1	1	1	1	1	1	1	1	1	1	1	HV225_26095	typA	ribosome-dependent GTPase TypA	synonymous_variant c.1392A>G p.Leu464Leu
CP056432.1	5273873	A	C	1	1	1	1	1	1	1	1	1	1	1	1	HV225_26105	glnL	nitrogen regulation protein NR(II)	missense_variant c.886A>C p.Ile296Leu
CP056432.1	5274306	G	A	1	1	1	1	1	1	1	1	1	1	1	1	HV225_26110	glnG	nitrogen regulation protein NR(I)	synonymous_variant c.261G>A p.Leu87Leu
CP056432.1	5278196	A	T	1	1	1	1	1	1	1	1	1	1	1	1				intergenic
CP056432.1	5282362	G	T	1	1	1	1	1	1	1	1	1	1	1	1				intergenic
CP056432.1	5308931	C	T	1	1	1	1	1	1	1	1	1	1	1	1	HV225_26260	mnmG	tRNA uridine-5-carboxymethylaminomethyl(34) synthesis enzyme MnmG	synonymous_variant c.768C>T p.Arg256Arg
CP056432.1	5310879	A	C	1	1	1	1	1	1	1	1	1	1	1	1				intergenic
CP056432.1	5314343	T	C	1	1	1	1	1	1	1	1	1	1	1	1	HV225_26295	atpA	F0F1 ATP synthase subunit alpha	synonymous_variant c.361T>C p.Leu121Leu
CP056432.1	5326658	G	A	1	1	1	1	1	1	1	1	1	1	1	1	HV225_26345	phoU	phosphate signaling complex protein PhoU	missense_variant c.65G>A p.Arg22His
CP056432.1	5331373	A	G	1	1	1	1	1	1	1	1	1	1	1	1	HV225_26360	HV225_26360	glucosamine-6-phosphate deaminase	missense_variant c.688A>G p.Asn230Asp
CP056432.1	5331879	G	T	1	1	1	1	1	1	1	1	1	1	1	1	HV225_26365	yieH	6-phosphogluconate phosphatase	missense_variant c.272C>A p.Pro91His
CP056432.1	5332838	G	T	1	1	1	1	1	1	1	1	1	1	1	1	HV225_26370	HV225_26370	NCS2 family permease	synonymous_variant c.519G>T p.Thr173Thr
CP056432.1	5339308	G	T	1	1	1	1	1	1	1	1	1	1	1	1				intergenic

## Sheet: ST101
#CHROM	POS	REF	ALT	11_I	07_II	16_II	17_II	18_II	37_II	45_II	LOCUS_TAG	GENE	PRODUCT	EFFECT
CP068994.1	18118	T	C	1	1	1	1	1	1	1	JNN73_00095	cyaY	iron donor protein CyaY	missense_variant c.202A>G p.Ser68Gly
CP068994.1	22837	T	G	1	1	1	1	1	1	1	JNN73_00125	uvrD	DNA helicase II	missense_variant c.926T>G p.Leu309Trp
CP068994.1	33656	C	T	1	0	0	0	0	1	0	JNN73_00175	yigL	sugar/pyridoxal phosphate phosphatase YigL	missense_variant c.343C>T p.Arg115Cys
CP068994.1	58179	G	C	1	1	1	1	1	1	1				intergenic
CP068994.1	74644	C	T	1	0	0	0	0	0	0	JNN73_00385	rpoB	DNA-directed RNA polymerase subunit beta	missense_variant c.1535C>T p.Ser512Phe
CP068994.1	74701	A	C	1	1	1	1	1	1	1	JNN73_00385	rpoB	DNA-directed RNA polymerase subunit beta	missense_variant c.1592A>C p.Tyr531Ser
CP068994.1	138796	T	G	1	0	0	0	0	0	0	JNN73_00645	malG	maltose ABC transporter permease MalG	missense_variant c.749A>C p.Gln250Pro
CP068994.1	138797	G	A	1	0	0	0	0	0	0	JNN73_00645	malG	maltose ABC transporter permease MalG	stop_gained c.748C>T p.Gln250*
CP068994.1	207434	T	C	1	1	1	1	1	1	1	JNN73_00955	JNN73_00955	hypothetical protein	missense_variant c.70T>C p.Phe24Leu
CP068994.1	207437	A	G	1	1	1	1	1	1	1	JNN73_00955	JNN73_00955	hypothetical protein	missense_variant c.73A>G p.Met25Val
CP068994.1	251670	A	T	1	0	0	0	0	0	0	JNN73_01180	JNN73_01180	PAAR domain-containing protein	missense_variant c.233T>A p.Leu78His
CP068994.1	276064	C	A	1	1	1	1	1	1	1				intergenic
CP068994.1	337045	A	G	1	1	1	1	1	1	1	JNN73_01620	araC	arabinose operon transcriptional regulator AraC	missense_variant c.791T>C p.Val264Ala
CP068994.1	339115	T	C	1	1	1	1	1	1	1	JNN73_01625	JNN73_01625	beta-galactosidase	missense_variant c.761A>G p.Gln254Arg
CP068994.1	352546	T	C	1	1	1	1	1	1	1				intergenic
CP068994.1	365098	G	A	0	1	1	1	1	0	1	JNN73_01725	JNN73_01725	ABC transporter permease	missense_variant c.469G>A p.Gly157Arg
CP068994.1	368980	C	T	1	0	0	0	0	0	0	JNN73_01740	mpl	UDP-N-acetylmuramate:L-alanyl-gamma-D-glutamyl- meso-diaminopimelate ligase	missense_variant c.1124C>T p.Ala375Val
CP068994.1	389486	G	T	1	1	1	1	1	1	1	JNN73_01865	JNN73_01865	6-phospho-beta-glucosidase	synonymous_variant c.1224G>T p.Pro408Pro
CP068994.1	427432	G	T	0	1	1	1	1	0	1				intergenic
CP068994.1	427476	C	A	1	0	0	0	0	0	0				intergenic
CP068994.1	427478	A	C	1	0	0	0	0	0	0				intergenic
CP068994.1	450457	C	A	0	0	0	0	0	1	0				intergenic
CP068994.1	451387	A	C	0	1	1	1	1	0	1	JNN73_02140	JNN73_02140	AAA family ATPase	missense_variant c.680A>C p.Glu227Ala
CP068994.1	451390	T	A	0	0	0	0	0	0	1	JNN73_02140	JNN73_02140	AAA family ATPase	missense_variant c.683T>A p.Ile228Lys
CP068994.1	451391	A	T	0	0	0	0	0	0	1	JNN73_02140	JNN73_02140	AAA family ATPase	synonymous_variant c.684A>T p.Ile228Ile
CP068994.1	488600	C	T	0	1	1	1	1	0	1	JNN73_02300	JNN73_02300	efflux RND transporter periplasmic adaptor subunit	missense_variant c.958G>A p.Ala320Thr
CP068994.1	494156	T	G	1	1	1	1	1	1	1	JNN73_02330	JNN73_02330	GNAT family N-acetyltransferase	synonymous_variant c.150T>G p.Leu50Leu
CP068994.1	542345	G	A	0	1	1	1	1	0	1	JNN73_02550	hpaI	4-hydroxy-2-oxoheptanedioate aldolase	synonymous_variant c.615C>T p.Ala205Ala
CP068994.1	546508	T	C	1	1	1	1	1	1	1	JNN73_02570	hpaE	5-carboxymethyl-2-hydroxymuconate semialdehyde dehydrogenase	synonymous_variant c.90A>G p.Leu30Leu
CP068994.1	549547	G	A	1	1	1	1	1	1	1	JNN73_02600	JNN73_02600	Ldh family oxidoreductase	synonymous_variant c.225G>A p.Gln75Gln
CP068994.1	591325	C	A	0	1	1	1	1	0	1	JNN73_02835	JNN73_02835	metal-dependent hydrolase	missense_variant c.655C>A p.Gln219Lys
CP068994.1	596534	A	C	0	0	0	0	0	1	0	JNN73_02855	deoB	phosphopentomutase	missense_variant c.977A>C p.Asp326Ala
CP068994.1	632676	G	A	0	0	0	0	0	1	0				intergenic
CP068994.1	653451	C	T	0	1	1	1	1	0	1				intergenic
CP068994.1	684963	C	T	1	0	0	0	0	0	0				intergenic
CP068994.1	721597	G	A	1	1	1	1	1	1	1	JNN73_03395	ftsZ	cell division protein FtsZ	missense_variant c.925G>A p.Ala309Thr
CP068994.1	749569	C	T	1	1	1	1	1	1	1	JNN73_03515	JNN73_03515	DUF3300 domain-containing protein	missense_variant c.836G>A p.Gly279Asp
CP068994.1	778108	G	A	0	1	1	1	1	0	1	JNN73_03650	JNN73_03650	prepilin peptidase	missense_variant c.536C>T p.Ala179Val
CP068994.1	811395	A	G	0	0	0	1	0	0	0	JNN73_03800	degP	serine endoprotease DegP	missense_variant c.410A>G p.Asp137Gly
CP068994.1	829716	C	A	0	1	1	1	1	0	1	JNN73_03875	skp	molecular chaperone Skp	missense_variant c.144C>A p.Asn48Lys
CP068994.1	857689	C	T	1	1	1	1	1	1	1				intergenic
CP068994.1	877243	G	A	0	0	0	0	0	1	0	JNN73_04120	JNN73_04120	NADH:ubiquinone reductase (Na(+)-transporting) subunit B	synonymous_variant c.393G>A p.Pro131Pro
CP068994.1	1027199	A	C	1	1	1	1	1	1	1	JNN73_04900	JNN73_04900	Gfo/Idh/MocA family oxidoreductase	missense_variant c.1157T>G p.Leu386Trp
CP068994.1	1073209	A	G	1	0	0	0	0	1	0	JNN73_05125	JNN73_05125	EAL domain-containing protein	missense_variant c.1430T>C p.Val477Ala
CP068994.1	1083703	A	C	0	1	1	1	1	0	1	JNN73_05165	JNN73_05165	maltoporin	missense_variant c.1184T>G p.Leu395Trp
CP068994.1	1094002	A	G	1	1	1	1	1	1	1	JNN73_05220	acrB	multidrug efflux RND transporter permease subunit AcrB	synonymous_variant c.546T>C p.Tyr182Tyr
CP068994.1	1095919	C	A	1	0	0	0	0	0	0	JNN73_05230	acrR	multidrug efflux transporter transcriptional repressor AcrR	missense_variant c.14C>A p.Thr5Asn
CP068994.1	1096044	G	C	0	1	1	1	1	0	1	JNN73_05230	acrR	multidrug efflux transporter transcriptional repressor AcrR	missense_variant c.139G>C p.Ala47Pro
CP068994.1	1096045	C	T	0	1	1	1	1	0	1	JNN73_05230	acrR	multidrug efflux transporter transcriptional repressor AcrR	missense_variant c.140C>T p.Ala47Val
CP068994.1	1096143	A	T	0	0	0	0	0	1	0	JNN73_05230	acrR	multidrug efflux transporter transcriptional repressor AcrR	stop_gained c.238A>T p.Lys80*
CP068994.1	1145493	T	C	1	1	1	1	1	1	1	JNN73_05500	JNN73_05500	hypothetical protein	missense_variant c.139A>G p.Thr47Ala
CP068994.1	1179675	A	C	1	1	1	1	1	1	1	JNN73_05785	JNN73_05785	hypothetical protein	synonymous_variant c.207A>C p.Ile69Ile
CP068994.1	1196391	C	T	1	0	0	0	0	1	0	JNN73_05865	JNN73_05865	type 1 fimbrial protein	synonymous_variant c.718C>T p.Leu240Leu
CP068994.1	1201012	G	T	1	0	0	0	0	1	0	JNN73_05885	cadC	lysine decarboxylation/transport transcriptional activator CadC	missense_variant c.1327G>T p.Val443Phe
CP068994.1	1215865	A	G	0	1	1	1	1	0	1				intergenic
CP068994.1	1230696	A	T	0	0	0	0	0	1	0	JNN73_06005	JNN73_06005	iron ABC transporter permease	missense_variant c.641T>A p.Val214Glu
CP068994.1	1231858	A	G	1	1	1	1	1	1	1	JNN73_06010	JNN73_06010	ABC transporter substrate-binding protein	missense_variant c.659T>C p.Ile220Thr
CP068994.1	1234944	G	T	1	0	0	0	0	0	0	JNN73_06035	JNN73_06035	amidohydrolase	synonymous_variant c.627G>T p.Pro209Pro
CP068994.1	1288825	T	G	0	1	1	1	1	0	1	JNN73_06265	JNN73_06265	ABC transporter ATP-binding protein	missense_variant c.587T>G p.Leu196Arg
CP068994.1	1299585	G	T	0	1	1	1	1	0	1	JNN73_06315	JNN73_06315	aspartate aminotransferase family protein	synonymous_variant c.825G>T p.Pro275Pro
CP068994.1	1392147	T	C	1	1	1	1	1	1	1	JNN73_06715	dcuC	anaerobic C4-dicarboxylate transporter DcuC	missense_variant c.1147A>G p.Thr383Ala
CP068994.1	1397973	G	A	1	0	0	0	0	0	0	JNN73_06750	JNN73_06750	DNA-binding transcriptional regulator	missense_variant c.656C>T p.Pro219Leu
CP068994.1	1543533	T	C	1	1	1	1	1	1	1	JNN73_07535	JNN73_07535	efflux RND transporter permease subunit	missense_variant c.2123A>G p.Asn708Ser
CP068994.1	1547149	G	A	1	1	1	1	1	1	1				intergenic
CP068994.1	1635336	G	T	1	1	1	1	1	1	1	JNN73_07940	gsiA	glutathione ABC transporter ATP-binding protein GsiA	synonymous_variant c.963G>T p.Pro321Pro
CP068994.1	1643430	A	G	0	0	0	0	0	1	0				intergenic
CP068994.1	1678682	G	T	1	1	1	1	1	1	1	JNN73_08145	JNN73_08145	DUF2867 domain-containing protein	missense_variant c.508C>A p.Pro170Thr
CP068994.1	1688366	C	A	0	1	1	1	1	0	1	JNN73_08185	JNN73_08185	ATP-dependent endonuclease	missense_variant c.706C>A p.Arg236Ser
CP068994.1	1691698	G	A	1	1	1	1	1	1	1	JNN73_08195	macB	macrolide ABC transporter ATP-binding protein/permease MacB	missense_variant c.1121G>A p.Cys374Tyr
CP068994.1	1694781	C	T	1	1	1	1	1	1	1	JNN73_08210	clpA	ATP-dependent Clp protease ATP-binding subunit ClpA	missense_variant c.1292C>T p.Ala431Val
CP068994.1	1747842	T	C	1	1	1	1	1	1	1				intergenic
CP068994.1	1770232	C	T	0	1	1	1	1	0	1	JNN73_08490	zapC	cell division protein ZapC	missense_variant c.392C>T p.Pro131Leu
CP068994.1	1797755	G	A	0	1	1	1	1	0	1	JNN73_08620	JNN73_08620	oligopeptide ABC transporter substrate-binding protein OppA	synonymous_variant c.1521G>A p.Pro507Pro
CP068994.1	1798104	A	C	1	1	1	1	1	1	1				intergenic
CP068994.1	1817600	G	C	1	1	1	1	1	1	1	JNN73_08755	JNN73_08755	DUF4238 domain-containing protein	missense_variant c.828C>G p.Ser276Arg
CP068994.1	1859844	C	T	0	1	1	1	1	0	1	JNN73_08925	puuR	HTH-type transcriptional regulator PuuR	synonymous_variant c.450G>A p.Leu150Leu
CP068994.1	1874283	A	C	1	1	1	1	1	1	1	JNN73_09015	rutC	pyrimidine utilization protein C	missense_variant c.139T>G p.Tyr47Asp
CP068994.1	1908547	C	T	0	1	1	1	1	0	1	JNN73_09175	JNN73_09175	rhodanese-related sulfurtransferase	synonymous_variant c.225C>T p.Asn75Asn
CP068994.1	1910608	T	A	1	1	1	1	1	1	1	JNN73_09185	solA	N-methyl-L-tryptophan oxidase	synonymous_variant c.69A>T p.Arg23Arg
CP068994.1	1913705	C	G	1	1	1	1	1	1	1	JNN73_09210	mdtH	multidrug efflux MFS transporter MdtH	missense_variant c.1033G>C p.Gly345Arg
CP068994.1	1913706	G	A	1	1	1	1	1	1	1	JNN73_09210	mdtH	multidrug efflux MFS transporter MdtH	synonymous_variant c.1032C>T p.Phe344Phe
CP068994.1	1934564	G	T	0	1	1	1	1	0	1	JNN73_09310	yceG	cell division protein YceG	missense_variant c.349G>T p.Gly117Cys
CP068994.1	1944027	C	T	0	1	1	1	1	0	1	JNN73_09365	JNN73_09365	NAD(P)/FAD-dependent oxidoreductase	synonymous_variant c.300C>T p.Arg100Arg
CP068994.1	1951281	G	C	1	1	1	1	1	1	1	JNN73_09405	mfd	transcription-repair coupling factor	synonymous_variant c.2817C>G p.Leu939Leu
CP068994.1	1957130	T	C	0	1	1	1	1	0	1	JNN73_09425	lolE	lipoprotein-releasing ABC transporter permease subunit LolE	missense_variant c.836T>C p.Val279Ala
CP068994.1	1961185	G	T	1	0	0	0	0	0	0	JNN73_09445	JNN73_09445	long-chain fatty acid--CoA ligase	missense_variant c.1155G>T p.Gln385His
CP068994.1	1972026	A	C	0	1	1	1	1	0	1	JNN73_09490	phoQ	two-component system sensor histidine kinase PhoQ	missense_variant c.752T>G p.Val251Gly
CP068994.1	1972032	C	G	0	1	1	1	1	0	1	JNN73_09490	phoQ	two-component system sensor histidine kinase PhoQ	missense_variant c.746G>C p.Arg249Pro
CP068994.1	1972417	C	T	0	1	1	1	1	0	1	JNN73_09490	phoQ	two-component system sensor histidine kinase PhoQ	missense_variant c.361G>A p.Glu121Lys
CP068994.1	1980743	G	T	1	1	1	1	1	1	1	JNN73_09535	icd	NADP-dependent isocitrate dehydrogenase	missense_variant c.1108G>T p.Val370Phe
CP068994.1	2014699	A	T	1	1	1	1	1	1	1	JNN73_09750	JNN73_09750	SDR family oxidoreductase	missense_variant c.325A>T p.Ile109Phe
CP068994.1	2034383	G	T	1	0	1	0	0	0	1				intergenic
CP068994.1	2039470	A	G	1	1	1	1	1	1	1	JNN73_09870	JNN73_09870	NAD(P)H-quinone oxidoreductase	missense_variant c.619A>G p.Lys207Glu
CP068994.1	2039471	A	T	1	1	1	1	1	1	1	JNN73_09870	JNN73_09870	NAD(P)H-quinone oxidoreductase	missense_variant c.620A>T p.Lys207Met
CP068994.1	2060848	T	C	1	1	1	1	1	1	1	JNN73_09985	chbC	PTS N,N'-diacetylchitobiose transporter subunit IIC	missense_variant c.80T>C p.Val27Ala
CP068994.1	2063229	T	C	1	1	1	1	1	1	1	JNN73_09995	chbR	transcriptional regulator ChbR	missense_variant c.674T>C p.Val225Ala
CP068994.1	2081850	G	A	1	1	1	1	1	1	1				intergenic
CP068994.1	2083944	T	G	0	1	1	1	1	0	1	JNN73_10095	trpA	tryptophan synthase subunit alpha	missense_variant c.781A>C p.Ser261Arg
CP068994.1	2105900	G	T	1	1	1	1	1	1	1	JNN73_10185	acnA	aconitate hydratase AcnA	synonymous_variant c.2409G>T p.Arg803Arg
CP068994.1	2113976	A	T	1	1	1	1	1	1	1	JNN73_10235	JNN73_10235	exoribonuclease II	missense_variant c.362T>A p.Val121Asp
CP068994.1	2117393	C	A	1	0	0	0	0	1	0				intergenic
CP068994.1	2124422	T	G	0	0	0	0	0	1	0				intergenic
CP068994.1	2134902	C	T	1	1	1	1	1	1	1	JNN73_10335	JNN73_10335	YcjX family protein	synonymous_variant c.622C>T p.Leu208Leu
CP068994.1	2158647	T	G	0	1	1	1	1	0	1	JNN73_10435	JNN73_10435	DUF3131 domain-containing protein	missense_variant c.418A>C p.Thr140Pro
CP068994.1	2162624	G	T	0	1	1	1	1	0	1	JNN73_10450	JNN73_10450	glycosyltransferase	missense_variant c.1115C>A p.Ala372Asp
CP068994.1	2212051	T	C	1	0	0	0	0	0	0	JNN73_10655	JNN73_10655	SDR family oxidoreductase	synonymous_variant c.171A>G p.Leu57Leu
CP068994.1	2216849	G	A	0	1	1	1	1	0	1	JNN73_10690	JNN73_10690	MBL fold metallo-hydrolase	synonymous_variant c.303G>A p.Leu101Leu
CP068994.1	2218486	A	C	1	1	1	1	1	1	1	JNN73_10700	JNN73_10700	helix-turn-helix transcriptional regulator	missense_variant c.440T>G p.Leu147Arg
CP068994.1	2245805	T	C	1	1	1	1	1	1	1	JNN73_10825	JNN73_10825	YdbH family protein	missense_variant c.803T>C p.Ile268Thr
CP068994.1	2257753	A	C	1	1	1	1	1	1	1				intergenic
CP068994.1	2274910	A	C	1	1	1	1	1	1	1	JNN73_10950	JNN73_10950	O-methyltransferase	missense_variant c.58T>G p.Ser20Ala
CP068994.1	2303130	G	A	1	1	1	1	1	1	1	JNN73_11090	JNN73_11090	pyridoxal phosphate-dependent aminotransferase	missense_variant c.533C>T p.Ala178Val
CP068994.1	2305227	G	T	1	0	0	0	0	0	0	JNN73_11095	JNN73_11095	PTS maltose transporter subunit IICB	missense_variant c.80C>A p.Ala27Glu
CP068994.1	2305401	T	C	1	1	1	1	1	1	1				intergenic
CP068994.1	2309684	G	A	1	1	1	1	1	1	1	JNN73_11115	JNN73_11115	fumarate hydratase	missense_variant c.112G>A p.Glu38Lys
CP068994.1	2369850	G	A	1	1	1	1	1	1	1				intergenic
CP068994.1	2385431	G	A	1	1	1	1	1	1	1	JNN73_11465	JNN73_11465	DUF1283 family protein	synonymous_variant c.264C>T p.Ser88Ser
CP068994.1	2395065	A	T	0	0	0	0	0	1	0	JNN73_11510	JNN73_11510	helix-turn-helix transcriptional regulator	stop_gained c.844A>T p.Lys282*
CP068994.1	2407200	A	G	1	1	1	1	1	1	1	JNN73_11600	JNN73_11600	NAD(P)-dependent oxidoreductase	missense_variant c.535T>C p.Tyr179His
CP068994.1	2442765	C	T	0	1	1	1	1	0	1	JNN73_11780	JNN73_11780	DeoR/GlpR transcriptional regulator	missense_variant c.704C>T p.Pro235Leu
CP068994.1	2481099	T	G	1	1	0	1	1	1	1	JNN73_11995	JNN73_11995	fimbrial biogenesis outer membrane usher protein	missense_variant c.1187A>C p.His396Pro
CP068994.1	2493743	G	T	1	1	1	1	1	1	1	JNN73_12055	JNN73_12055	6-phospho-alpha-glucosidase	missense_variant c.120C>A p.Asp40Glu
CP068994.1	2509145	T	C	1	1	1	1	1	1	1	JNN73_12125	JNN73_12125	acyl--CoA ligase	missense_variant c.1291A>G p.Ile431Val
CP068994.1	2524639	G	A	1	0	0	0	0	0	0	JNN73_12205	JNN73_12205	SMP-30/gluconolactonase/LRE family protein	synonymous_variant c.96C>T p.Phe32Phe
CP068994.1	2536154	C	A	1	1	1	1	1	1	1	JNN73_12265	JNN73_12265	PTS sugar transporter subunit IIA	missense_variant c.232G>T p.Val78Leu
CP068994.1	2545336	T	A	0	0	0	0	0	1	0	JNN73_12330	JNN73_12330	TetR/AcrR family transcriptional regulator	missense_variant c.502T>A p.Cys168Ser
CP068994.1	2558344	T	A	1	1	1	1	1	1	1	JNN73_12390	JNN73_12390	amino acid ABC transporter permease	missense_variant c.419A>T p.Gln140Leu
CP068994.1	2573794	G	A	0	0	0	0	0	1	0	JNN73_12475	JNN73_12475	helix-turn-helix transcriptional regulator	missense_variant c.697C>T p.Pro233Ser
CP068994.1	2587982	G	A	1	0	0	0	0	0	0	JNN73_12540	JNN73_12540	TIM barrel protein	missense_variant c.857G>A p.Arg286His
CP068994.1	2611344	T	A	0	1	0	1	1	0	0	JNN73_12655	mrdA	penicillin-binding protein 2	missense_variant c.1828A>T p.Ile610Phe
CP068994.1	2629317	C	A	0	1	1	1	1	0	1	JNN73_12730	JNN73_12730	family 78 glycoside hydrolase catalytic domain	synonymous_variant c.300G>T p.Val100Val
CP068994.1	2643580	C	A	1	1	1	1	1	1	1	JNN73_12805	JNN73_12805	alpha-amylase family protein	missense_variant c.56G>T p.Arg19Leu
CP068994.1	2662888	C	A	0	0	0	1	0	0	0	JNN73_12910	JNN73_12910	putative FMN-dependent luciferase-like monooxygenase	missense_variant c.354C>A p.Phe118Leu
CP068994.1	2692535	G	T	0	1	1	1	1	0	1	JNN73_13040	nhoA	N-hydroxyarylamine O-acetyltransferase	missense_variant c.427C>A p.Gln143Lys
CP068994.1	2696306	G	A	1	0	0	0	0	0	0	JNN73_13055	JNN73_13055	ABC transporter ATP-binding protein	synonymous_variant c.115C>T p.Leu39Leu
CP068994.1	2734020	T	A	1	1	1	1	1	1	1	JNN73_13260	JNN73_13260	ABC transporter permease	missense_variant c.557A>T p.Gln186Leu
CP068994.1	2735993	C	A	1	1	1	1	1	1	1	JNN73_13270	JNN73_13270	ABC transporter ATP-binding protein	missense_variant c.518G>T p.Arg173Met
CP068994.1	2748232	C	T	0	1	1	1	1	0	1	JNN73_13330	JNN73_13330	helix-turn-helix transcriptional regulator	stop_gained c.92G>A p.Trp31*
CP068994.1	2748845	G	A	0	1	1	1	1	0	1	JNN73_13335	JNN73_13335	DMT family transporter	synonymous_variant c.342G>A p.Gln114Gln
CP068994.1	2776385	G	T	0	0	0	0	0	1	0	JNN73_13475	rsxB	electron transport complex subunit RsxB	stop_gained c.565G>T p.Glu189*
CP068994.1	2798939	G	A	1	0	0	0	0	0	0				intergenic
CP068994.1	2806954	A	G	1	1	1	1	1	1	1	JNN73_13640	JNN73_13640	LysR family transcriptional regulator	stop_lost c.70T>C p.Ter24Glnext*?
CP068994.1	2807372	G	A	1	0	0	0	0	0	0	JNN73_13645	JNN73_13645	Bcr/CflA family multidrug efflux MFS transporter	synonymous_variant c.237G>A p.Leu79Leu
CP068994.1	2813097	C	A	0	0	0	0	0	1	0	JNN73_13670	JNN73_13670	TIGR00730 family Rossman fold protein	stop_gained c.238G>T p.Glu80*
CP068994.1	2864497	G	T	1	1	1	1	1	1	1	JNN73_13935	JNN73_13935	FAD-binding oxidoreductase	missense_variant c.343G>T p.Gly115Cys
CP068994.1	2878181	C	T	0	0	0	0	0	1	0	JNN73_14005	JNN73_14005	GntP family permease	missense_variant c.536C>T p.Ala179Val
CP068994.1	2892366	C	T	1	1	1	1	1	1	1	JNN73_14080	ccmB	heme exporter protein CcmB	synonymous_variant c.384G>A p.Leu128Leu
CP068994.1	2948195	C	T	0	0	0	0	0	1	0	JNN73_14350	JNN73_14350	shikimate dehydrogenase	missense_variant c.292G>A p.Glu98Lys
CP068994.1	2961950	A	C	1	0	0	0	0	0	0				intergenic
CP068994.1	2995312	G	A	1	1	1	1	1	1	1	JNN73_14590	btuC	vitamin B12 ABC transporter permease BtuC	missense_variant c.509C>T p.Ser170Phe
CP068994.1	3046913	C	T	1	0	0	0	0	0	0				intergenic
CP068994.1	3046914	T	A	1	0	0	0	0	0	0				intergenic
CP068994.1	3047488	T	A	1	1	1	1	1	1	1	JNN73_14870	narX	nitrate/nitrite two-component system sensor histidine kinase NarX	missense_variant c.455T>A p.Val152Glu
CP068994.1	3084653	T	G	1	1	1	1	1	1	1	JNN73_15040	tssF	type VI secretion system baseplate subunit TssF	missense_variant c.1364A>C p.Gln455Pro
CP068994.1	3095646	T	G	1	1	1	1	1	1	1	JNN73_15075	vgrG	type VI secretion system tip protein VgrG	synonymous_variant c.1302A>C p.Arg434Arg
CP068994.1	3125300	C	T	1	0	0	0	0	0	0	JNN73_15215	tdcB	bifunctional threonine ammonia-lyase/L-serine ammonia-lyase TdcB	missense_variant c.862G>A p.Ala288Thr
CP068994.1	3143238	A	T	0	0	0	0	0	1	0	JNN73_15295	dadX	catabolic alanine racemase DadX	missense_variant c.52T>A p.Leu18Ile
CP068994.1	3148430	T	C	1	1	1	1	1	1	1	JNN73_15320	nhaB	sodium/proton antiporter NhaB	synonymous_variant c.937T>C p.Leu313Leu
CP068994.1	3159485	G	A	1	1	1	1	1	1	1	JNN73_15385	JNN73_15385	ATP-dependent DNA helicase	missense_variant c.691C>T p.Pro231Ser
CP068994.1	3221560	G	A	1	1	1	1	1	1	1	JNN73_15705	JNN73_15705	hydrolase	missense_variant c.94G>A p.Glu32Lys
CP068994.1	3238289	C	T	0	0	0	0	1	0	0				intergenic
CP068994.1	3254352	T	A	1	1	1	1	1	1	1	JNN73_15880	JNN73_15880	phage tail tape measure protein	synonymous_variant c.2697T>A p.Leu899Leu
CP068994.1	3284947	C	A	1	0	0	0	0	1	0	JNN73_16090	pgsA	CDP-diacylglycerol--glycerol-3-phosphate 3-phosphatidyltransferase	synonymous_variant c.33G>T p.Leu11Leu
CP068994.1	3301141	G	T	0	1	1	1	1	0	1	JNN73_16180	JNN73_16180	DNA cytosine methyltransferase	missense_variant c.1180C>A p.Arg394Ser
CP068994.1	3382022	G	T	0	0	0	0	0	1	0	JNN73_16550	fyuA	siderophore yersiniabactin receptor FyuA	missense_variant c.1541G>T p.Gly514Val
CP068994.1	3411345	G	A	1	1	1	1	1	1	1				intergenic
CP068994.1	3424605	T	G	1	1	1	1	1	1	1	JNN73_16765	pmrD	signal transduction protein PmrD	missense_variant c.14T>G p.Val5Gly
CP068994.1	3456695	G	A	0	0	0	0	0	1	0	JNN73_16935	fusA	elongation factor G	stop_gained c.385C>T p.Gln129*
CP068994.1	3502312	C	A	0	1	1	1	1	0	1	JNN73_17150	JNN73_17150	phosphatase PAP2 family protein	stop_gained c.556G>T p.Gly186*
CP068994.1	3502645	G	T	1	0	0	0	0	0	0	JNN73_17150	JNN73_17150	phosphatase PAP2 family protein	missense_variant c.223C>A p.His75Asn
CP068994.1	3527079	C	T	1	1	1	1	1	1	1	JNN73_17230	JNN73_17230	MFS transporter	synonymous_variant c.1041C>T p.Ser347Ser
CP068994.1	3566983	C	T	1	0	0	0	0	0	0	JNN73_17410	JNN73_17410	ABC transporter permease	synonymous_variant c.516G>A p.Leu172Leu
CP068994.1	3578453	C	T	0	0	0	0	0	1	0	JNN73_17460	mdtQ	multidrug resistance outer membrane protein MdtQ	missense_variant c.1212G>A p.Met404Ile
CP068994.1	3581148	A	T	0	0	0	0	0	1	0	JNN73_17465	ascB	6-phospho-beta-glucosidase	missense_variant c.182T>A p.Phe61Tyr
CP068994.1	3590057	G	C	1	1	1	1	1	1	1	JNN73_17505	sanA	outer membrane permeability protein SanA	synonymous_variant c.330G>C p.Gly110Gly
CP068994.1	3606612	A	C	1	1	1	1	1	1	1	JNN73_17570	fruA	PTS fructose transporter subunit IIBC	missense_variant c.1120T>G p.Ser374Ala
CP068994.1	3632424	A	T	0	0	0	0	0	1	0	JNN73_17680	JNN73_17680	LysR family transcriptional regulator	synonymous_variant c.453T>A p.Ala151Ala
CP068994.1	3651190	C	G	1	0	1	1	1	1	1	JNN73_17765	JNN73_17765	OmpK36 porin	missense_variant c.407G>C p.Gly136Ala
CP068994.1	3651191	C	T	1	0	1	1	1	1	1	JNN73_17765	JNN73_17765	OmpK36 porin	missense_variant c.406G>A p.Gly136Ser
CP068994.1	3664678	G	A	1	1	1	1	1	1	1	JNN73_17795	nrdA	ribonucleoside-diphosphate reductase subunit alpha	synonymous_variant c.2121G>A p.Gly707Gly
CP068994.1	3668361	A	C	1	0	0	0	0	0	0	JNN73_17815	glpT	glycerol-3-phosphate transporter	missense_variant c.779T>G p.Val260Gly
CP068994.1	3668362	C	T	1	0	0	0	0	0	0	JNN73_17815	glpT	glycerol-3-phosphate transporter	missense_variant c.778G>A p.Val260Ile
CP068994.1	3668790	G	A	0	0	0	0	0	1	0	JNN73_17815	glpT	glycerol-3-phosphate transporter	missense_variant c.350C>T p.Pro117Leu
CP068994.1	3692365	C	G	1	0	0	0	0	1	0	JNN73_17930	menB	1,4-dihydroxy-2-naphthoyl-CoA synthase	missense_variant c.466G>C p.Gly156Arg
CP068994.1	3692367	G	T	1	0	0	0	0	1	0	JNN73_17930	menB	1,4-dihydroxy-2-naphthoyl-CoA synthase	missense_variant c.464C>A p.Thr155Asn
CP068994.1	3728766	T	C	1	1	1	1	1	1	1	JNN73_18095	JNN73_18095	TIGR01777 family oxidoreductase	missense_variant c.361T>C p.Phe121Leu
CP068994.1	3730182	A	T	0	1	1	1	1	0	1	JNN73_18110	hisP	histidine ABC transporter ATP-binding protein HisP	missense_variant c.640T>A p.Phe214Ile
CP068994.1	3761499	C	A	1	1	1	1	1	1	1	JNN73_18265	fadL	long-chain fatty acid transporter FadL	missense_variant c.1042C>A p.Leu348Met
CP068994.1	3767791	C	T	1	1	1	1	1	1	1	JNN73_18305	JNN73_18305	hypothetical protein	missense_variant c.77G>A p.Ser26Asn
CP068994.1	3806365	A	G	1	0	1	1	1	0	1	JNN73_18490	JNN73_18490	sensor histidine kinase	synonymous_variant c.1686A>G p.Ser562Ser
CP068994.1	3838303	T	A	0	0	0	0	0	1	0	JNN73_18665	cysT	sulfate/thiosulfate ABC transporter permease CysT	missense_variant c.550A>T p.Ser184Cys
CP068994.1	3856739	G	A	0	0	0	0	0	1	0	JNN73_18770	pta	phosphate acetyltransferase	synonymous_variant c.879C>T p.Ile293Ile
CP068994.1	3868921	G	C	1	1	1	1	1	1	1	JNN73_18820	aegA	formate-dependent uric acid utilization protein AegA	missense_variant c.484C>G p.Pro162Ala
CP068994.1	3868946	A	C	1	1	1	1	1	1	1	JNN73_18820	aegA	formate-dependent uric acid utilization protein AegA	synonymous_variant c.459T>G p.Leu153Leu
CP068994.1	3874007	G	A	0	0	0	0	0	1	0	JNN73_18840	dapE	succinyl-diaminopimelate desuccinylase	missense_variant c.208G>A p.Val70Ile
CP068994.1	3876914	T	G	1	1	1	1	1	1	1	JNN73_18855	JNN73_18855	tRNA(Met) cytidine acetyltransferase	stop_lost c.1068A>C p.Ter356Cysext*?
CP068994.1	3877699	G	A	0	1	1	1	1	0	1	JNN73_18855	JNN73_18855	tRNA(Met) cytidine acetyltransferase	missense_variant c.283C>T p.Arg95Trp
CP068994.1	3898120	C	T	1	0	0	0	0	0	0	JNN73_18955	ppx	exopolyphosphatase	synonymous_variant c.1321C>T p.Leu441Leu
CP068994.1	3914815	G	A	0	0	0	0	0	1	0				intergenic
CP068994.1	3933352	C	T	1	1	1	1	1	1	1	JNN73_19115	JNN73_19115	terminase	stop_gained c.98G>A p.Trp33*
CP068994.1	3937071	T	C	0	1	1	1	1	0	1				intergenic
CP068994.1	3940626	T	C	1	1	1	1	1	1	1				intergenic
CP068994.1	3993987	A	C	1	1	1	1	1	1	1	JNN73_19465	JNN73_19465	alpha-2-macroglobulin family protein	missense_variant c.146T>G p.Leu49Arg
CP068994.1	4008075	C	T	1	1	1	1	1	1	1	JNN73_19550	JNN73_19550	DUF1007 family protein	missense_variant c.610G>A p.Ala204Thr
CP068994.1	4009821	A	G	0	1	1	1	1	0	1	JNN73_19555	csiE	stationary phase inducible protein CsiE	missense_variant c.1013A>G p.Glu338Gly
CP068994.1	4014958	C	T	1	1	1	1	1	1	1	JNN73_19575	JNN73_19575	DUF5107 domain-containing protein	synonymous_variant c.1959G>A p.Glu653Glu
CP068994.1	4044111	C	T	1	1	1	1	1	1	1				intergenic
CP068994.1	4061299	T	C	1	0	0	0	0	0	0				intergenic
CP068994.1	4075285	A	T	1	0	0	0	0	0	0	JNN73_19845	dgcN	diguanylate cyclase DgcN	missense_variant c.260A>T p.Gln87Leu
CP068994.1	4121785	A	T	1	1	1	1	1	1	1				intergenic
CP068994.1	4135232	A	G	0	1	1	1	1	0	1	JNN73_20160	JNN73_20160	fimbrial protein	missense_variant c.202T>C p.Ser68Pro
CP068994.1	4139746	C	A	0	1	1	1	1	0	1				intergenic
CP068994.1	4140137	T	C	1	1	1	1	1	1	1				intergenic
CP068994.1	4148243	A	C	1	1	1	1	1	1	1				intergenic
CP068994.1	4150430	G	A	1	0	0	0	0	0	0	JNN73_20240	JNN73_20240	PLP-dependent aminotransferase family protein	missense_variant c.1301C>T p.Pro434Leu
CP068994.1	4158483	G	A	0	1	1	1	1	0	1	JNN73_20275	proW	glycine betaine/L-proline ABC transporter permease ProW	synonymous_variant c.759G>A p.Leu253Leu
CP068994.1	4173036	G	T	0	0	0	0	0	1	0	JNN73_20375	alaS	alanine--tRNA ligase	missense_variant c.2578C>A p.Leu860Ile
CP068994.1	4251409	T	C	0	0	0	0	0	1	0	JNN73_20755	nlpD	murein hydrolase activator NlpD	synonymous_variant c.1101A>G p.Lys367Lys
CP068994.1	4251414	C	T	0	0	0	0	0	1	0	JNN73_20755	nlpD	murein hydrolase activator NlpD	missense_variant c.1096G>A p.Gly366Arg
CP068994.1	4278809	G	A	0	1	1	1	1	0	1	JNN73_20875	barA	two-component sensor histidine kinase BarA	missense_variant c.627G>A p.Met209Ile
CP068994.1	4289269	G	A	1	0	0	0	0	0	0	JNN73_20915	syd	SecY-interacting protein	missense_variant c.308C>T p.Thr103Ile
CP068994.1	4310273	T	C	1	1	1	1	1	1	1	JNN73_21005	fucA	L-fuculose-phosphate aldolase	missense_variant c.550A>G p.Thr184Ala
CP068994.1	4376217	T	C	1	1	1	1	1	1	1	JNN73_21335	recC	exodeoxyribonuclease V subunit gamma	missense_variant c.356A>G p.Asp119Gly
CP068994.1	4380206	G	A	0	1	1	1	1	0	1	JNN73_21365	lgt	prolipoprotein diacylglyceryl transferase	missense_variant c.59C>T p.Pro20Leu
CP068994.1	4422867	A	G	1	1	1	1	1	1	1	JNN73_21565	mrkH	transcriptional activator MrkH	missense_variant c.28A>G p.Lys10Glu
CP068994.1	4423449	T	C	1	0	0	0	0	0	0	JNN73_21565	mrkH	transcriptional activator MrkH	missense_variant c.610T>C p.Cys204Arg
CP068994.1	4436506	G	T	0	1	1	1	1	0	1	JNN73_21630	fimE	type 1 fimbria switch DNA invertase FimE	missense_variant c.203G>T p.Gly68Val
CP068994.1	4443234	T	A	0	1	1	1	1	0	1	JNN73_21665	JNN73_21665	fimbrial protein	missense_variant c.170T>A p.Val57Glu
CP068994.1	4443314	T	G	1	0	0	0	0	0	0	JNN73_21665	JNN73_21665	fimbrial protein	missense_variant c.250T>G p.Ser84Ala
CP068994.1	4500633	G	T	1	0	0	0	0	1	0				intergenic
CP068994.1	4503158	A	C	1	1	1	1	1	1	1				intergenic
CP068994.1	4555229	C	A	1	0	0	0	0	0	0	JNN73_22255	JNN73_22255	DedA family protein	missense_variant c.212C>A p.Thr71Asn
CP068994.1	4571646	G	T	1	0	0	0	0	0	0	JNN73_22330	parE	DNA topoisomerase IV subunit B	synonymous_variant c.1590C>A p.Ile530Ile
CP068994.1	4571975	T	C	1	1	1	1	1	1	1	JNN73_22330	parE	DNA topoisomerase IV subunit B	missense_variant c.1261A>G p.Asn421Asp
CP068994.1	4578223	T	C	0	0	0	0	0	1	0	JNN73_22360	JNN73_22360	DUF1190 family protein	missense_variant c.646T>C p.Ser216Pro
CP068994.1	4595480	A	C	0	1	1	1	1	0	1	JNN73_22465	ureC	urease subunit alpha	missense_variant c.673A>C p.Thr225Pro
CP068994.1	4611582	G	A	1	0	0	0	0	0	0	JNN73_22540	JNN73_22540	fimbrial biogenesis usher protein	synonymous_variant c.606C>T p.Gly202Gly
CP068994.1	4645336	C	T	0	1	1	1	1	0	1	JNN73_22705	JNN73_22705	siderophore-interacting protein	synonymous_variant c.213G>A p.Pro71Pro
CP068994.1	4655264	A	C	1	1	1	1	1	1	1	JNN73_22755	lsrK	autoinducer-2 kinase	synonymous_variant c.300A>C p.Ala100Ala
CP068994.1	4729387	G	A	0	0	0	0	1	0	0	JNN73_23145	ispB	octaprenyl diphosphate synthase	missense_variant c.283G>A p.Gly95Ser
CP068994.1	4749576	T	G	1	1	1	1	1	1	1	JNN73_23265	JNN73_23265	Zn-dependent oxidoreductase	missense_variant c.543T>G p.Asn181Lys
CP068994.1	4749975	T	G	1	1	1	1	1	1	1	JNN73_23265	JNN73_23265	Zn-dependent oxidoreductase	missense_variant c.942T>G p.Asp314Glu
CP068994.1	4771352	A	G	1	1	1	1	1	1	1	JNN73_23365	aaeB	p-hydroxybenzoic acid efflux pump subunit AaeB	missense_variant c.788T>C p.Leu263Pro
CP068994.1	4828355	T	C	0	1	1	1	1	0	1	JNN73_23705	rplV	50S ribosomal protein L22	missense_variant c.145A>G p.Lys49Glu
CP068994.1	4834289	A	G	1	1	1	1	1	1	1	JNN73_23755	tuf	elongation factor Tu	synonymous_variant c.210T>C p.Tyr70Tyr
CP068994.1	4838178	C	G	0	1	1	1	1	0	1	JNN73_23780	tusC	sulfurtransferase complex subunit TusC	missense_variant c.322G>C p.Ala108Pro
CP068994.1	4883693	A	G	0	0	0	0	0	1	0	JNN73_24005	envZ	two-component system sensor histidine kinase EnvZ	missense_variant c.581T>C p.Leu194Pro
CP068994.1	4883855	G	A	0	0	0	1	1	0	0	JNN73_24005	envZ	two-component system sensor histidine kinase EnvZ	missense_variant c.419C>T p.Ser140Leu
CP068994.1	4884143	T	A	0	0	0	0	0	1	0	JNN73_24005	envZ	two-component system sensor histidine kinase EnvZ	missense_variant c.131A>T p.Gln44Leu
CP068994.1	4884394	C	T	0	0	0	0	1	0	0	JNN73_24010	ompR	two-component system response regulator OmpR	missense_variant c.596G>A p.Arg199His
CP068994.1	4892267	C	T	1	0	0	0	0	0	0	JNN73_24045	bioH	pimeloyl-ACP methyl ester esterase BioH	missense_variant c.343G>A p.Asp115Asn
CP068994.1	4919900	T	C	1	1	1	1	1	1	1	JNN73_24135	gntU	gluconate transporter	synonymous_variant c.54A>G p.Leu18Leu
CP068994.1	4958276	C	T	0	1	1	1	1	0	1	JNN73_24330	JNN73_24330	AI-2E family transporter	synonymous_variant c.1044C>T p.Pro348Pro
CP068994.1	5002312	A	C	1	0	0	0	0	0	0				intergenic
CP068994.1	5010913	T	G	0	0	0	0	0	1	0	JNN73_24540	bcsB	cellulose biosynthesis cyclic di-GMP-binding regulatory protein BcsB	missense_variant c.706A>C p.Ile236Leu
CP068994.1	5014296	A	G	0	0	0	0	0	1	0	JNN73_24550	bcsQ	cellulose biosynthesis protein BcsQ	missense_variant c.680T>C p.Leu227Pro
CP068994.1	5039044	G	A	0	1	1	1	1	0	1	JNN73_24650	eptB	kdo(2)-lipid A phosphoethanolamine 7''-transferase	missense_variant c.1625C>T p.Pro542Leu
CP068994.1	5045484	A	C	1	1	1	1	1	1	1	JNN73_24675	JNN73_24675	molybdopterin guanine dinucleotide-containing S/N-oxide reductase	missense_variant c.960T>G p.Ile320Met
CP068994.1	5066331	A	C	1	1	1	1	1	1	1	JNN73_24775	xylA	xylose isomerase	synonymous_variant c.864T>G p.Ala288Ala
CP068994.1	5091028	T	C	1	1	1	1	1	1	1	JNN73_24875	lldD	FMN-dependent L-lactate dehydrogenase LldD	synonymous_variant c.546T>C p.Tyr182Tyr
CP068994.1	5157709	G	A	1	1	1	1	1	1	1	JNN73_25240	spoT	bifunctional GTP diphosphokinase/guanosine-3',5'-bis pyrophosphate 3'-pyrophosphohydrolase	missense_variant c.148G>A p.Val50Ile
CP068994.1	5211880	A	G	1	1	1	1	1	1	1	JNN73_25485	JNN73_25485	DMT family transporter	missense_variant c.577A>G p.Thr193Ala
CP068994.1	5235360	C	G	0	0	0	0	0	1	0	JNN73_25610	uhpT	hexose-6-phosphate:phosphate antiporter	missense_variant c.951G>C p.Trp317Cys
CP068994.1	5236001	T	G	1	1	1	1	1	1	1	JNN73_25610	uhpT	hexose-6-phosphate:phosphate antiporter	missense_variant c.310A>C p.Ile104Leu
CP068994.1	5281838	A	G	1	1	1	1	1	1	1	JNN73_25845	yidZ	HTH-type transcriptional regulator YidZ	synonymous_variant c.189A>G p.Ala63Ala
CP068994.1	5294285	T	C	1	1	1	1	1	1	1	JNN73_25905	pstS	phosphate ABC transporter substrate-binding protein PstS	missense_variant c.812A>G p.Asp271Gly
CP068994.1	5299361	A	G	0	0	0	0	0	0	1				intergenic
CP068994.1	5403336	T	A	1	0	0	0	0	0	0	JNN73_26415	JNN73_26415	bifunctional aspartate kinase/homoserine dehydrogenase II	missense_variant c.1142T>A p.Leu381Gln
CP068994.1	5423300	C	T	0	1	1	1	1	0	1	JNN73_26495	oxyR	DNA-binding transcriptional regulator OxyR	missense_variant c.829C>T p.Pro277Ser
CP068994.1	5423340	G	A	1	0	0	0	0	0	0	JNN73_26495	oxyR	DNA-binding transcriptional regulator OxyR	missense_variant c.869G>A p.Arg290His
CP068994.1	5426875	C	T	1	1	1	1	1	1	1	JNN73_26515	trmA	tRNA (uridine(54)-C5)-methyltransferase TrmA	synonymous_variant c.258G>A p.Gln86Gln

## Sheet: ST258
#CHROM	POS	REF	ALT	16_I	19_I	24_I	38_II	40_II	LOCUS_TAG	GENE	PRODUCT	EFFECT
CP083007.1	12248	G	T	1	0	0	0	0	K9F29_00055	dgoD	galactonate dehydratase	missense_variant c.309G>T p.Trp103Cys
CP083007.1	54288	T	C	1	1	1	1	1	K9F29_00280	K9F29_00280	LacI family transcriptional regulator	stop_lost c.202T>C p.Ter68Glnext*?
CP083007.1	119617	T	C	1	1	1	1	1	K9F29_00585	ligB	NAD-dependent DNA ligase LigB	synonymous_variant c.558T>C p.Gly186Gly
CP083007.1	127574	G	A	1	1	1	1	1	K9F29_00615	K9F29_00615	lysophospholipid acyltransferase family protein	missense_variant c.1282G>A p.Val428Ile
CP083007.1	167258	A	T	1	1	1	1	1	K9F29_00830	K9F29_00830	YibL family ribosome-associated protein	missense_variant c.167T>A p.Leu56Gln
CP083007.1	185971	A	C	1	1	1	1	1	K9F29_00915	K9F29_00915	xylose ABC transporter ATP-binding protein	missense_variant c.1301T>G p.Leu434Arg
CP083007.1	199330	C	A	0	0	1	1	0	K9F29_00975	K9F29_00975	ATP-binding cassette domain-containing protein	missense_variant c.118C>A p.Leu40Met
CP083007.1	243688	T	C	1	1	1	1	1	K9F29_01160	K9F29_01160	YhjR family protein	synonymous_variant c.120T>C p.Ser40Ser
CP083007.1	261033	G	A	0	0	0	0	1	K9F29_01210	K9F29_01210	AsmA family protein	synonymous_variant c.399G>A p.Leu133Leu
CP083007.1	264366	G	A	0	1	0	0	0	K9F29_01220	yhjD	inner membrane protein YhjD	synonymous_variant c.984C>T p.Thr328Thr
CP083007.1	270241	C	A	0	1	0	0	0	K9F29_01245	K9F29_01245	iron-containing alcohol dehydrogenase	missense_variant c.668G>T p.Gly223Val
CP083007.1	279964	G	A	1	1	1	1	1	K9F29_01280	dtpB	dipeptide/tripeptide permease DtpB	missense_variant c.83C>T p.Ser28Phe
CP083007.1	331523	G	A	0	0	0	0	1	K9F29_01540	K9F29_01540	DUF2756 family protein	stop_gained c.142C>T p.Gln48*
CP083007.1	337502	A	G	1	1	1	1	1	K9F29_01570	gntR	gluconate operon transcriptional repressor GntR	missense_variant c.277A>G p.Ser93Gly
CP083007.1	403899	C	A	1	0	0	0	0				intergenic
CP083007.1	441199	C	T	1	0	0	0	0	K9F29_02120	rpoA	DNA-directed RNA polymerase subunit alpha	missense_variant c.808C>T p.Leu270Phe
CP083007.1	487254	A	G	1	1	1	1	1	K9F29_02400	msrQ	protein-methionine-sulfoxide reductase heme-binding subunit MsrQ	stop_lost c.94T>C p.Ter32Glnext*?
CP083007.1	497143	G	T	0	0	1	1	0	K9F29_02445	yhdP	AsmA2 domain-containing protein YhdP	missense_variant c.1357G>T p.Ala453Ser
CP083007.1	509939	C	A	0	0	0	0	1	K9F29_02505	degQ	serine endoprotease DegQ	missense_variant c.1276G>T p.Ala426Ser
CP083007.1	521062	G	A	0	0	0	0	1	K9F29_02555	gltB	glutamate synthase large subunit	synonymous_variant c.1365C>T p.Ala455Ala
CP083007.1	557395	A	T	0	1	0	0	0				intergenic
CP083007.1	595963	G	T	0	0	1	1	0	K9F29_02955	K9F29_02955	PTS fructose transporter subunit IIBC	missense_variant c.602C>A p.Pro201His
CP083007.1	598512	C	T	1	0	0	0	0				intergenic
CP083007.1	618496	A	G	1	1	0	0	1				intergenic
CP083007.1	680282	A	G	1	1	1	1	1	K9F29_03380	K9F29_03380	urease accessory protein UreD	missense_variant c.349T>C p.Ser117Pro
CP083007.1	712764	C	T	0	1	0	0	0	K9F29_03550	K9F29_03550	YgiQ family radical SAM protein	synonymous_variant c.543C>T p.Arg181Arg
CP083007.1	733042	A	G	1	1	1	1	1	K9F29_03655	K9F29_03655	short chain dehydrogenase	missense_variant c.353T>C p.Leu118Pro
CP083007.1	761977	C	T	0	0	0	0	1	K9F29_03810	K9F29_03810	hypothetical protein	synonymous_variant c.450G>A p.Arg150Arg
CP083007.1	770962	G	A	1	1	1	1	1	K9F29_03860	K9F29_03860	restriction endonuclease	missense_variant c.581C>T p.Pro194Leu
CP083007.1	818557	G	A	1	0	0	0	0	K9F29_04140	speA	biosynthetic arginine decarboxylase	synonymous_variant c.306G>A p.Ser102Ser
CP083007.1	856590	T	C	1	1	1	1	1				intergenic
CP083007.1	893644	A	G	1	1	1	1	1	K9F29_04510	K9F29_04510	MdtP family multidrug efflux transporter outer membrane subunit	synonymous_variant c.420T>C p.Pro140Pro
CP083007.1	899542	A	G	1	1	1	1	1	K9F29_04545	K9F29_04545	fimbrial protein	stop_lost&splice_region_variant c.850T>C p.Ter284Glnext*?
CP083007.1	899934	A	T	0	0	1	1	0	K9F29_04545	K9F29_04545	fimbrial protein	missense_variant c.458T>A p.Leu153Gln
CP083007.1	1030696	A	G	1	1	1	1	1	K9F29_05205	fucI	L-fucose isomerase	synonymous_variant c.1536T>C p.Gly512Gly
CP083007.1	1130707	C	A	0	0	1	1	0	K9F29_05650	flhA	formate hydrogenlyase transcriptional activator FlhA	stop_gained c.1750G>T p.Glu584*
CP083007.1	1130808	G	T	0	1	0	0	0	K9F29_05650	flhA	formate hydrogenlyase transcriptional activator FlhA	missense_variant c.1649C>A p.Pro550Gln
CP083007.1	1137394	G	C	1	1	1	1	1	K9F29_05685	K9F29_05685	4Fe-4S dicluster domain-containing protein	missense_variant c.349G>C p.Ala117Pro
CP083007.1	1137396	G	C	1	1	1	1	1	K9F29_05685	K9F29_05685	4Fe-4S dicluster domain-containing protein	synonymous_variant c.351G>C p.Ala117Ala
CP083007.1	1139595	A	G	1	1	1	1	1	K9F29_05695	K9F29_05695	respiratory chain complex I subunit 1 family protein	missense_variant c.113A>G p.Glu38Gly
CP083007.1	1206549	G	A	0	1	0	0	0	K9F29_06050	K9F29_06050	molecular chaperone	synonymous_variant c.561G>A p.Val187Val
CP083007.1	1208366	G	A	1	1	1	1	1	K9F29_06055	K9F29_06055	fimbrial biogenesis outer membrane usher protein	missense_variant c.1679G>A p.Gly560Asp
CP083007.1	1208919	T	C	1	1	1	1	1	K9F29_06055	K9F29_06055	fimbrial biogenesis outer membrane usher protein	synonymous_variant c.2232T>C p.Gly744Gly
CP083007.1	1231059	T	C	0	0	1	1	0	K9F29_06160	oqxB	multidrug efflux RND transporter permease subunit OqxB	missense_variant c.1036A>G p.Thr346Ala
CP083007.1	1253130	C	A	0	0	0	1	0				intergenic
CP083007.1	1333210	C	T	0	0	0	1	0				intergenic
CP083007.1	1347346	C	T	0	0	0	1	0	K9F29_06700	bamB	outer membrane protein assembly factor BamB	synonymous_variant c.147C>T p.Ser49Ser
CP083007.1	1362911	C	A	1	1	1	1	1				intergenic
CP083007.1	1362912	A	G	1	1	1	1	1				intergenic
CP083007.1	1367721	A	G	1	1	1	1	1	K9F29_06830	K9F29_06830	hypothetical protein	missense_variant c.374A>G p.Gln125Arg
CP083007.1	1376287	T	A	0	0	0	1	0	K9F29_06905	K9F29_06905	peptidase	missense_variant c.229T>A p.Tyr77Asn
CP083007.1	1380600	C	G	0	0	1	1	0	K9F29_06930	K9F29_06930	hypothetical protein	synonymous_variant c.1512C>G p.Gly504Gly
CP083007.1	1380603	T	G	0	0	1	1	0	K9F29_06930	K9F29_06930	hypothetical protein	synonymous_variant c.1515T>G p.Leu505Leu
CP083007.1	1415434	A	G	1	1	1	1	1	K9F29_07090	uraA	uracil permease	synonymous_variant c.501A>G p.Ala167Ala
CP083007.1	1421632	A	T	1	0	0	0	0	K9F29_07125	bcp	thioredoxin-dependent thiol peroxidase	missense_variant c.73T>A p.Leu25Ile
CP083007.1	1434182	T	G	0	0	0	0	1	K9F29_07185	acrD	multidrug efflux RND transporter permease AcrD	missense_variant c.314A>C p.Gln105Pro
CP083007.1	1482986	G	A	1	1	0	0	0				intergenic
CP083007.1	1520062	C	T	1	1	0	0	0	K9F29_07645	K9F29_07645	YfcL family protein	synonymous_variant c.84C>T p.Gly28Gly
CP083007.1	1572872	A	T	0	0	0	0	1	K9F29_07900	rnz	ribonuclease Z	missense_variant c.290T>A p.Leu97His
CP083007.1	1610937	A	G	1	0	0	0	0	K9F29_08050	K9F29_08050	porin OmpC	missense_variant c.109A>G p.Lys37Glu
CP083007.1	1611417	A	G	1	0	0	0	0	K9F29_08050	K9F29_08050	porin OmpC	missense_variant c.589A>G p.Lys197Glu
CP083007.1	1611714	C	T	1	0	0	0	0	K9F29_08050	K9F29_08050	porin OmpC	missense_variant c.886C>T p.Arg296Cys
CP083007.1	1612205	C	T	0	0	0	0	1	K9F29_08055	apbE	FAD:protein FMN transferase ApbE	missense_variant c.164C>T p.Ala55Val
CP083007.1	1670816	C	T	0	1	0	0	0	K9F29_08300	mglA	galactose/methyl galactoside ABC transporter ATP-binding protein MglA	synonymous_variant c.1447C>T p.Leu483Leu
CP083007.1	1674971	G	A	1	0	0	0	0	K9F29_08325	K9F29_08325	CidA/LrgA family protein	synonymous_variant c.111C>T p.Pro37Pro
CP083007.1	1728555	T	C	1	1	1	1	1	K9F29_08555	K9F29_08555	ABC transporter ATP-binding protein	missense_variant c.479T>C p.Leu160Pro
CP083007.1	1772082	C	G	0	0	0	0	1	K9F29_08730	K9F29_08730	IS1 family transposase	synonymous_variant c.48G>C p.Gly16Gly
CP083007.1	1772085	G	T	0	0	0	0	1	K9F29_08730	K9F29_08730	IS1 family transposase	missense_variant c.45C>A p.Asp15Glu
CP083007.1	1778572	A	T	1	1	1	1	1				intergenic
CP083007.1	1780061	G	T	1	1	1	1	1	K9F29_08770	K9F29_08770	conjugal transfer protein TraD	synonymous_variant c.159C>A p.Leu53Leu
CP083007.1	1780424	T	A	1	1	1	1	1	K9F29_08775	K9F29_08775	hypothetical protein	missense_variant c.492A>T p.Lys164Asn
CP083007.1	1781183	G	T	1	1	1	1	1	K9F29_08780	K9F29_08780	hypothetical protein	missense_variant c.17C>A p.Pro6Gln
CP083007.1	1788083	A	C	0	0	0	1	0	K9F29_08815	K9F29_08815	hypothetical protein	synonymous_variant c.54T>G p.Gly18Gly
CP083007.1	1809192	A	G	1	1	1	1	1	K9F29_08945	K9F29_08945	lipoate--protein ligase family protein	missense_variant c.523A>G p.Ser175Gly
CP083007.1	1821494	G	A	0	1	0	0	0	K9F29_09005	sbcB	exodeoxyribonuclease I	missense_variant c.859G>A p.Ala287Thr
CP083007.1	1821931	G	A	0	0	1	1	0	K9F29_09005	sbcB	exodeoxyribonuclease I	synonymous_variant c.1296G>A p.Gln432Gln
CP083007.1	1860855	C	A	1	1	1	1	1	K9F29_09180	K9F29_09180	DEAD/DEAH box helicase family protein	synonymous_variant c.1224G>T p.Val408Val
CP083007.1	1948424	G	T	1	0	0	0	0				intergenic
CP083007.1	1949805	C	G	1	1	1	1	1				intergenic
CP083007.1	1955702	A	T	0	1	0	0	0				intergenic
CP083007.1	1976934	G	T	0	0	0	1	0	K9F29_09710	K9F29_09710	succinate dehydrogenase	missense_variant c.150G>T p.Glu50Asp
CP083007.1	1989385	T	A	1	1	1	1	1	K9F29_09765	argS	arginine--tRNA ligase	missense_variant c.260A>T p.His87Leu
CP083007.1	1989570	G	T	1	1	1	1	1	K9F29_09765	argS	arginine--tRNA ligase	missense_variant c.75C>A p.Asp25Glu
CP083007.1	2030722	A	T	0	0	1	1	0	K9F29_09985	prc	carboxy terminal-processing peptidase	stop_gained c.586A>T p.Lys196*
CP083007.1	2030723	A	C	0	0	1	1	0	K9F29_09985	prc	carboxy terminal-processing peptidase	missense_variant c.587A>C p.Lys196Thr
CP083007.1	2036133	C	T	0	0	1	1	0				intergenic
CP083007.1	2068763	G	T	0	1	0	0	0	K9F29_10185	K9F29_10185	SpoVR family protein	missense_variant c.333C>A p.Asn111Lys
CP083007.1	2162140	T	C	1	1	1	1	1				intergenic
CP083007.1	2164145	T	G	1	0	0	0	0	K9F29_10680	ntrB	nitrate ABC transporter permease	missense_variant c.743T>G p.Ile248Ser
CP083007.1	2176036	G	T	1	1	1	1	0				intergenic
CP083007.1	2176048	A	C	1	0	0	0	0	K9F29_10715	K9F29_10715	NarK family nitrate/nitrite MFS transporter	missense_variant c.4A>C p.Ser2Arg
CP083007.1	2193877	G	A	0	1	0	0	0	K9F29_10825	adhE	bifunctional acetaldehyde-CoA/alcohol dehydrogenase	synonymous_variant c.2344C>T p.Leu782Leu
CP083007.1	2195630	G	A	0	0	0	0	1	K9F29_10825	adhE	bifunctional acetaldehyde-CoA/alcohol dehydrogenase	synonymous_variant c.591C>T p.Gly197Gly
CP083007.1	2211401	C	A	0	0	1	1	0	K9F29_10915	pfkB	6-phosphofructokinase II	missense_variant c.758G>T p.Gly253Val
CP083007.1	2258911	G	T	1	0	0	0	0				intergenic
CP083007.1	2260789	G	A	1	1	0	0	1	K9F29_11160	sufB	Fe-S cluster assembly protein SufB	missense_variant c.616G>A p.Gly206Ser
CP083007.1	2261757	T	G	1	1	1	1	1	K9F29_11165	sufC	Fe-S cluster assembly ATPase SufC	missense_variant c.80T>G p.Val27Gly
CP083007.1	2264576	G	C	0	0	1	1	0	K9F29_11175	sufS	cysteine desulfurase SufS	missense_variant c.907G>C p.Ala303Pro
CP083007.1	2266996	A	C	1	1	1	1	1				intergenic
CP083007.1	2272745	T	G	1	1	1	1	1	K9F29_11225	K9F29_11225	MFS transporter	missense_variant c.893T>G p.Val298Gly
CP083007.1	2299046	G	A	1	1	0	0	0	K9F29_11345	K9F29_11345	TonB-dependent siderophore receptor	missense_variant c.350C>T p.Pro117Leu
CP083007.1	2304731	G	T	0	0	1	1	0				intergenic
CP083007.1	2310359	T	C	0	1	0	0	0	K9F29_11405	K9F29_11405	VOC family protein	missense_variant c.361A>G p.Asn121Asp
CP083007.1	2335260	G	T	0	0	0	0	1	K9F29_11530	K9F29_11530	hypothetical protein	synonymous_variant c.87G>T p.Ala29Ala
CP083007.1	2371214	G	A	0	0	0	0	1	K9F29_11700	K9F29_11700	amidohydrolase family protein	synonymous_variant c.594G>A p.Glu198Glu
CP083007.1	2410979	G	T	0	0	0	0	1	K9F29_11940	K9F29_11940	aldo/keto reductase family oxidoreductase	missense_variant c.614G>T p.Arg205Leu
CP083007.1	2425011	G	A	1	0	0	0	0				intergenic
CP083007.1	2452585	T	G	1	1	1	1	1	K9F29_12150	K9F29_12150	glucan biosynthesis protein	missense_variant c.925T>G p.Cys309Gly
CP083007.1	2497327	C	A	0	0	1	1	0	K9F29_12390	K9F29_12390	LLM class flavin-dependent oxidoreductase	missense_variant c.646C>A p.Gln216Lys
CP083007.1	2497364	C	T	0	0	0	0	1	K9F29_12390	K9F29_12390	LLM class flavin-dependent oxidoreductase	missense_variant c.683C>T p.Ala228Val
CP083007.1	2499953	G	A	0	0	1	1	0	K9F29_12405	K9F29_12405	amino acid ABC transporter permease	missense_variant c.478G>A p.Ala160Thr
CP083007.1	2523260	G	A	0	0	0	1	0	K9F29_12505	kmrA	efflux MFS transporter KmrA	synonymous_variant c.24G>A p.Leu8Leu
CP083007.1	2530058	G	T	1	1	0	0	0	K9F29_12535	benB	benzoate 1,2-dioxygenase small subunit	missense_variant c.364G>T p.Ala122Ser
CP083007.1	2538250	C	A	0	0	0	0	1				intergenic
CP083007.1	2559617	T	G	1	1	1	1	1	K9F29_12680	K9F29_12680	ABC transporter substrate-binding protein	missense_variant c.12A>C p.Lys4Asn
CP083007.1	2562531	A	C	1	1	1	1	1	K9F29_12700	K9F29_12700	FdhF/YdeP family oxidoreductase	missense_variant c.276A>C p.Leu92Phe
CP083007.1	2596077	T	A	0	0	1	1	0				intergenic
CP083007.1	2596697	C	T	1	1	1	1	1	K9F29_12850	K9F29_12850	DUF4056 domain-containing protein	missense_variant c.263C>T p.Ala88Val
CP083007.1	2603053	T	C	1	1	1	1	1	K9F29_12875	guaD	guanine deaminase	missense_variant c.931A>G p.Thr311Ala
CP083007.1	2625961	T	C	1	1	1	1	1	K9F29_13000	asd	aspartate-semialdehyde dehydrogenase	missense_variant c.746T>C p.Ile249Thr
CP083007.1	2636880	T	C	1	1	1	1	1	K9F29_13060	hpxK	allantoate amidohydrolase	synonymous_variant c.1119T>C p.Ala373Ala
CP083007.1	2642916	G	T	0	0	0	0	1				intergenic
CP083007.1	2648744	T	C	1	1	1	1	1	K9F29_13120	oxlT	oxalate/formate MFS antiporter	synonymous_variant c.822A>G p.Val274Val
CP083007.1	2676698	G	A	0	0	0	0	1	K9F29_13270	K9F29_13270	LysR family transcriptional regulator	synonymous_variant c.529C>T p.Leu177Leu
CP083007.1	2701971	A	G	1	1	1	1	1	K9F29_13390	fabG	3-oxoacyl-ACP reductase FabG	synonymous_variant c.546A>G p.Pro182Pro
CP083007.1	2705883	A	G	1	0	0	0	0	K9F29_13410	K9F29_13410	MFS transporter	missense_variant c.80A>G p.Lys27Arg
CP083007.1	2705884	G	C	1	0	0	0	0	K9F29_13410	K9F29_13410	MFS transporter	missense_variant c.81G>C p.Lys27Asn
CP083007.1	2716775	T	G	1	1	1	1	1				intergenic
CP083007.1	2723300	A	C	1	0	0	0	0	K9F29_13490	K9F29_13490	ParD-like family protein	missense_variant c.38A>C p.Asp13Ala
CP083007.1	2725263	G	T	1	1	1	1	1	K9F29_13505	K9F29_13505	type 1 fimbrial protein	synonymous_variant c.60G>T p.Thr20Thr
CP083007.1	2728861	G	T	1	0	0	0	0	K9F29_13515	K9F29_13515	fimbrial biogenesis outer membrane usher protein	missense_variant c.2306G>T p.Arg769Leu
CP083007.1	2751806	G	T	1	1	0	0	0	K9F29_13640	K9F29_13640	MFS transporter	missense_variant c.388G>T p.Ala130Ser
CP083007.1	2768005	C	T	1	1	1	1	1	K9F29_13740	K9F29_13740	D-threonate 4-phosphate dehydrogenase	synonymous_variant c.420G>A p.Glu140Glu
CP083007.1	2794639	C	T	0	0	1	1	0	K9F29_13885	K9F29_13885	beta-galactosidase	synonymous_variant c.969C>T p.Thr323Thr
CP083007.1	2814002	A	C	1	1	1	1	1	K9F29_13985	K9F29_13985	helix-turn-helix transcriptional regulator	missense_variant c.211A>C p.Ile71Leu
CP083007.1	2845563	A	T	1	1	1	1	1				intergenic
CP083007.1	2856931	C	T	1	1	0	0	1	K9F29_14220	K9F29_14220	hypothetical protein	synonymous_variant c.189G>A p.Pro63Pro
CP083007.1	2869751	T	C	1	1	1	1	1	K9F29_14245	K9F29_14245	anion permease	downstream_gene_variant c.*4215T>C
CP083007.1	2920586	T	C	1	1	1	1	1	K9F29_14510	astB	N-succinylarginine dihydrolase	missense_variant c.1207A>G p.Met403Val
CP083007.1	2961410	T	G	0	0	1	1	0	K9F29_14690	K9F29_14690	YnbE family lipoprotein	missense_variant c.122A>C p.Glu41Ala
CP083007.1	2994802	C	A	0	0	0	1	0	K9F29_14850	K9F29_14850	aromatic alcohol reductase	missense_variant c.73C>A p.Leu25Ile
CP083007.1	3026751	A	T	1	1	1	1	1	K9F29_14985	tssC	type VI secretion system contractile sheath large subunit	missense_variant c.146T>A p.Val49Asp
CP083007.1	3034940	T	G	1	1	1	1	1	K9F29_15035	K9F29_15035	DUF2612 domain-containing protein	synonymous_variant c.60A>C p.Ala20Ala
CP083007.1	3114463	C	T	0	0	0	0	1	K9F29_15535	K9F29_15535	SDR family oxidoreductase	synonymous_variant c.165C>T p.Ala55Ala
CP083007.1	3143765	G	A	0	0	0	0	1	K9F29_15670	K9F29_15670	YciK family oxidoreductase	missense_variant c.737G>A p.Gly246Glu
CP083007.1	3192682	C	T	1	0	0	0	0	K9F29_15915	astA	arginine N-succinyltransferase	synonymous_variant c.915G>A p.Val305Val
CP083007.1	3200576	A	G	1	1	1	1	1	K9F29_15950	K9F29_15950	ABC transporter permease subunit	missense_variant c.1241A>G p.Asp414Gly
CP083007.1	3207821	A	T	1	1	1	1	1	K9F29_15985	K9F29_15985	DNA topoisomerase III	missense_variant c.932T>A p.Ile311Asn
CP083007.1	3246880	G	T	0	0	0	0	1	K9F29_16170	K9F29_16170	DinI family protein	stop_gained c.178G>T p.Glu60*
CP083007.1	3286501	C	T	0	0	1	1	0	K9F29_16415	phoQ	two-component system sensor histidine kinase PhoQ	missense_variant c.46C>T p.Arg16Cys
CP083007.1	3287792	G	T	1	1	1	1	1	K9F29_16415	phoQ	two-component system sensor histidine kinase PhoQ	missense_variant c.1337G>T p.Gly446Val
CP083007.1	3317931	T	C	1	1	1	1	1	K9F29_16560	K9F29_16560	YcfL family protein	synonymous_variant c.30A>G p.Leu10Leu
CP083007.1	3321653	G	C	1	1	1	1	1	K9F29_16580	holB	DNA polymerase III subunit delta'	missense_variant c.470C>G p.Thr157Ser
CP083007.1	3337138	T	G	1	0	0	0	0	K9F29_16660	K9F29_16660	LysR family transcriptional regulator	missense_variant c.778A>C p.Ser260Arg
CP083007.1	3344852	A	T	1	1	1	1	1	K9F29_16695	K9F29_16695	lipoprotein	missense_variant c.281A>T p.Asn94Ile
CP083007.1	3399089	G	T	0	1	0	0	0	K9F29_16990	puuD	gamma-glutamyl-gamma-aminobutyrate hydrolase	missense_variant c.743G>T p.Arg248Leu
CP083007.1	3443088	C	T	1	1	1	1	1	K9F29_17200	K9F29_17200	sulfonate ABC transporter substrate-binding protein	synonymous_variant c.718C>T p.Leu240Leu
CP083007.1	3458285	G	T	1	0	0	0	0				intergenic
CP083007.1	3459489	G	C	1	1	1	1	1	K9F29_17260	ompK35	porin OmpK35	missense_variant c.1018G>C p.Asp340His
CP083007.1	3536050	G	T	0	0	1	0	0				intergenic
CP083007.1	3538838	T	A	1	1	1	1	1	K9F29_17565	artQ	arginine ABC transporter permease ArtQ	missense_variant c.13T>A p.Phe5Ile
CP083007.1	3544260	G	C	0	0	1	1	0	K9F29_17590	rlmC	23S rRNA (uracil(747)-C(5))-methyltransferase RlmC	synonymous_variant c.300C>G p.Ala100Ala
CP083007.1	3551400	C	T	0	0	1	1	0	K9F29_17630	nfsA	nitroreductase NfsA	missense_variant c.620G>A p.Arg207His
CP083007.1	3564890	G	T	0	1	0	0	0	K9F29_17710	K9F29_17710	hypothetical protein	missense_variant c.35C>A p.Pro12Gln
CP083007.1	3595621	G	A	1	1	0	0	0	K9F29_17910	kdeA	multidrug efflux MFS transporter KdeA	synonymous_variant c.1086C>T p.Thr362Thr
CP083007.1	3627467	A	G	1	1	1	1	1				intergenic
CP083007.1	3651833	C	T	1	0	0	0	0	K9F29_18145	rhlE	ATP-dependent RNA helicase RhlE	missense_variant c.1235G>A p.Ser412Asn
CP083007.1	3663814	C	T	0	0	0	0	1	K9F29_18200	K9F29_18200	ABC transporter permease	synonymous_variant c.498C>T p.Asn166Asn
CP083007.1	3676142	C	A	1	1	0	0	0	K9F29_18270	pmrB	two-component system sensor histidine kinase PmrB	missense_variant c.586C>A p.Gln196Lys
CP083007.1	3702311	C	T	0	0	0	0	1	K9F29_18400	K9F29_18400	two-component-system connector protein YcgZ	stop_gained c.4C>T p.Gln2*
CP083007.1	3723852	T	C	0	0	1	1	0				intergenic
CP083007.1	3748799	T	A	1	1	1	1	1	K9F29_18670	K9F29_18670	biotin-dependent carboxyltransferase family protein	missense_variant c.302A>T p.Glu101Val
CP083007.1	3754099	G	A	1	1	1	1	1				intergenic
CP083007.1	3774500	C	A	0	0	1	1	0				intergenic
CP083007.1	3812805	T	G	1	1	1	1	1				intergenic
CP083007.1	3823440	C	T	1	1	1	1	1	K9F29_19055	dsbG	thiol:disulfide interchange protein DsbG	missense_variant c.77C>T p.Ala26Val
CP083007.1	3874779	C	G	1	0	0	0	0	K9F29_19280	entF	enterobactin non-ribosomal peptide synthetase EntF	missense_variant c.2888G>C p.Gly963Ala
CP083007.1	3902807	T	G	1	1	1	1	1	K9F29_19390	betA	choline dehydrogenase	stop_lost c.1252T>G p.Ter418Gluext*?
CP083007.1	3936622	C	T	1	1	1	1	1	K9F29_19545	K9F29_19545	PTS sugar transporter subunit IIB	synonymous_variant c.408C>T p.Gly136Gly
CP083007.1	3939219	T	A	0	0	0	0	1	K9F29_19560	K9F29_19560	SIS domain-containing protein	missense_variant c.902T>A p.Met301Lys
CP083007.1	3982806	G	T	0	1	0	0	0				intergenic
CP083007.1	3988838	G	T	0	0	0	1	0	K9F29_19770	K9F29_19770	ABC transporter substrate-binding protein	missense_variant c.870G>T p.Gln290His
CP083007.1	3990953	G	A	0	0	0	0	1	K9F29_19780	K9F29_19780	ABC transporter ATP-binding protein	synonymous_variant c.780G>A p.Leu260Leu
CP083007.1	3994551	G	A	1	0	0	0	0				intergenic
CP083007.1	4014952	T	G	1	0	0	0	0	K9F29_19880	dtpD	dipeptide permease DtpD	synonymous_variant c.9A>C p.Thr3Thr
CP083007.1	4094843	G	A	1	1	0	0	0	K9F29_20385	tesA	multifunctional acyl-CoA thioesterase I/protease I/lysophospholipase L1	missense_variant c.203G>A p.Ser68Asn
CP083007.1	4102867	G	A	1	0	0	0	0	K9F29_20425	copA	copper-exporting P-type ATPase CopA	missense_variant c.2312G>A p.Arg771His
CP083007.1	4206049	T	A	1	0	0	0	0	K9F29_20920	ribE	6,7-dimethyl-8-ribityllumazine synthase	missense_variant c.396A>T p.Lys132Asn
CP083007.1	4211459	T	C	1	1	1	1	1	K9F29_20955	secF	protein translocase subunit SecF	synonymous_variant c.747A>G p.Leu249Leu
CP083007.1	4243713	C	T	1	1	1	1	1	K9F29_21110	K9F29_21110	DUF2076 domain-containing protein	synonymous_variant c.327C>T p.Tyr109Tyr
CP083007.1	4243975	A	G	1	1	1	1	1	K9F29_21110	K9F29_21110	DUF2076 domain-containing protein	missense_variant c.589A>G p.Thr197Ala
CP083007.1	4282264	G	T	1	0	0	0	0	K9F29_21310	K9F29_21310	CS1-pili formation C-terminal domain-containing protein	missense_variant c.878C>A p.Ala293Glu
CP083007.1	4296509	A	C	0	0	0	0	1	K9F29_21380	proA	glutamate-5-semialdehyde dehydrogenase	missense_variant c.421A>C p.Ile141Leu
CP083007.1	4315032	A	G	1	1	0	0	1	K9F29_21465	K9F29_21465	2-oxo acid dehydrogenase subunit E2	synonymous_variant c.1473A>G p.Glu491Glu
CP083007.1	4347347	G	T	0	0	1	1	0	K9F29_21625	K9F29_21625	murein L,D-transpeptidase	missense_variant c.709G>T p.Ala237Ser
CP083007.1	4437780	A	C	1	1	1	1	1	K9F29_22045	gspG	type II secretion system major pseudopilin GspG	missense_variant c.115A>C p.Ser39Arg
CP083007.1	4514621	T	G	0	0	1	1	0	K9F29_22405	K9F29_22405	peptidoglycan glycosyltransferase FtsI	missense_variant c.1594A>C p.Ile532Leu
CP083007.1	4550896	C	T	0	1	0	0	0	K9F29_22555	polB	DNA polymerase II	stop_gained c.1006C>T p.Gln336*
CP083007.1	4588372	T	A	0	1	0	0	0	K9F29_22705	K9F29_22705	sensor histidine kinase	missense_variant c.25T>A p.Trp9Arg
CP083007.1	4663932	G	A	0	1	0	0	0	K9F29_23100	opgB	phosphatidylglycerol--membrane-oligosaccharide glycerophosphotransferase	missense_variant c.239G>A p.Gly80Glu
CP083007.1	4698184	T	C	1	1	1	1	1	K9F29_23275	hpaX	4-hydroxyphenylacetate permease	missense_variant c.1343T>C p.Val448Ala
CP083007.1	4736062	T	G	1	1	1	1	1				intergenic
CP083007.1	4751830	C	A	1	1	1	1	1	K9F29_23520	K9F29_23520	CusA/CzcA family heavy metal efflux RND transporter	missense_variant c.2734C>A p.Leu912Ile
CP083007.1	4797872	T	G	1	1	1	1	1	K9F29_23770	iolD	3D-(3,5/4)-trihydroxycyclohexane-1,2-dione acylhydrolase (decyclizing)	missense_variant c.1660A>C p.Met554Leu
CP083007.1	4806965	G	A	0	0	0	0	1	K9F29_23790	K9F29_23790	CoA-acylating methylmalonate-semialdehyde dehydrogenase	synonymous_variant c.892C>T p.Leu298Leu
CP083007.1	4853197	G	A	0	0	0	1	0				intergenic
CP083007.1	4871964	C	G	1	1	1	1	1	K9F29_24105	tamB	autotransporter assembly complex protein TamB	missense_variant c.2710G>C p.Glu904Gln
CP083007.1	4874072	G	T	1	1	1	1	1	K9F29_24105	tamB	autotransporter assembly complex protein TamB	missense_variant c.602C>A p.Pro201Gln
CP083007.1	4894398	T	C	0	0	1	1	0	K9F29_24220	K9F29_24220	L-ribulose-5-phosphate 4-epimerase	missense_variant c.229A>G p.Thr77Ala
CP083007.1	4901199	C	A	0	0	0	0	1	K9F29_24260	yjfP	esterase	stop_gained c.154G>T p.Glu52*
CP083007.1	4904808	T	C	1	1	1	1	1				intergenic
CP083007.1	4932680	T	C	1	1	1	1	1	K9F29_24410	frdA	fumarate reductase (quinol) flavoprotein subunit	synonymous_variant c.336T>C p.Val112Val
CP083007.1	4936358	T	G	1	1	1	1	1	K9F29_24435	sugE	quaternary ammonium compound efflux SMR transporter SugE	missense_variant c.242A>C p.Tyr81Ser
CP083007.1	4961206	C	T	0	0	1	1	0	K9F29_24570	K9F29_24570	protein-disulfide reductase DsbD	missense_variant c.71C>T p.Ala24Val
CP083007.1	4993976	C	A	0	0	1	1	0	K9F29_24730	phnK	phosphonate C-P lyase system protein PhnK	missense_variant c.634C>A p.Leu212Met
CP083007.1	5015298	G	T	0	0	0	0	1	K9F29_24830	actP	cation/acetate symporter ActP	synonymous_variant c.288G>T p.Leu96Leu
CP083007.1	5044695	G	A	1	0	0	0	0	K9F29_24960	K9F29_24960	tannase/feruloyl esterase family alpha/beta hydrolase	missense_variant c.1276G>A p.Val426Ile
CP083007.1	5073980	T	G	1	1	1	1	1	K9F29_25095	K9F29_25095	maltoporin	missense_variant c.513A>C p.Lys171Asn
CP083007.1	5090643	C	G	0	0	0	0	1	K9F29_25175	rluF	23S rRNA pseudouridine(2604) synthase RluF	missense_variant c.185G>C p.Arg62Pro
CP083007.1	5090645	C	G	0	0	0	0	1	K9F29_25175	rluF	23S rRNA pseudouridine(2604) synthase RluF	synonymous_variant c.183G>C p.Pro61Pro
CP083007.1	5116598	C	T	0	0	1	1	0				intergenic
CP083007.1	5278245	C	A	1	0	0	0	0	K9F29_26050	K9F29_26050	cytoplasmic protein	missense_variant c.112C>A p.Leu38Ile
CP083007.1	5283448	G	T	1	1	1	1	1				intergenic
CP083007.1	5285030	G	A	0	0	1	1	0	K9F29_26075	priA	primosomal protein N'	missense_variant c.1039G>A p.Glu347Lys
CP083007.1	5296160	T	C	1	1	1	1	1	K9F29_26130	cpxA	envelope stress sensor histidine kinase CpxA	missense_variant c.569T>C p.Val190Ala
CP083007.1	5339158	G	A	1	0	0	0	0	K9F29_26345	glnL	nitrogen regulation protein NR(II)	missense_variant c.198G>A p.Met66Ile
CP083007.1	5363438	A	T	1	1	1	1	1	K9F29_26455	rbsC	ribose ABC transporter permease	missense_variant c.848T>A p.Leu283His
CP083007.1	5363439	G	C	1	1	1	1	1	K9F29_26455	rbsC	ribose ABC transporter permease	missense_variant c.847C>G p.Leu283Val
CP083007.1	5406160	T	C	1	1	1	1	1	K9F29_26645	yidC	membrane protein insertase YidC	missense_variant c.793A>G p.Met265Val
