# Supplementary material for: Genomic characterization of Klebsiella pneumoniae carbapenemase-producing Klebsiella pneumoniae (KPC-Kp) strains circulating in three university hospitals in Northern Italy over three years
Source: Antimicrob Resist Infect Control. 2024 Jul 3;13:70. doi: 10.1186/s13756-024-01429-x (PMC11223429; doi:10.1186/s13756-024-01429-x)
Supplement: Supplementary file 3 — Additional file 3: Supplementary material 2. List of samples sequenced in this study and relative accession numbers on ENA. [file 13756_2024_1429_MOESM3_ESM.xlsx]

## Sheet: SupplementaryMateria2
Sample	tax_id	scientific_name	sample_description	isolation_source	collected_by	collection date	geographic location (country and/or sea)	geographic location (region and locality)	ENA acc number	ST	KPC	OXA	CTX	TEM	NDM	Omp_mutations	colistin mutations	Tmt_acquired	Sul_acquired	Tn4401 copies (n° of flanking sequences copies)	n_plasmids	phages	MIC_available	MIC_Meropenem	MIC_Ceftazidime/avibactam	MIC_Trimethoprim/sulfamethoxazole	MIC_Colistin	cluster
01_I	573	Klebsiella pneumoniae	colonization	urine	Fondazione IRCCS San Gerardo dei Tintori, Monza	2019-12-04	Italy	Lombardy	ERS16211528	ST512	KPC-3	0	0	1	0	OmpK35-89aa;OmpK36GD	-	-	sul1	1	2	Klebsiella phage ST437-OXA245phi4.1, Klebsiella phage ST512-KPC3phi13.2	yes	8	1	0.5	25	0
02_I	573	Klebsiella pneumoniae	colonization	rectal swab	Foundation IRCCS Ca' Granda Ospedale Maggiore Policlinico, Milano	2020-01-11	Italy	Lombardy	ERS16211529	ST20	KPC-3	0	0	1	0	-	PmrB	-	-	1	5	Klebsiella phage ST437-OXA245phi4.1	yes	32	2	4	4	4
02_II	573	Klebsiella pneumoniae	infection	blood	Humanitas Research Hospital, Rozzano	2020-07-07	Italy	Lombardy	ERS16211569	ST307	KPC-2	0	1	0	0	-	-	dfrA	-	1	2		no					0
03_I	573	Klebsiella pneumoniae	infection	urine	Fondazione IRCCS San Gerardo dei Tintori, Monza	2019-10-09	Italy	Lombardy	ERS16211530	ST307	KPC-3	1	1	1	0	-	-	dfrA	sul2	1	7	Klebsiella phage 4 LV-2017	yes	8	2	32	0.25	0
03_II	573	Klebsiella pneumoniae	colonization	urine	Humanitas Research Hospital, Rozzano	2020-07-08	Italy	Lombardy	ERS16211570	ST307	KPC-2	1	1	1	0	-	-	dfrA	sul2	1	7		yes	32	0.5	4	0.5	1
04_I	573	Klebsiella pneumoniae	colonization	urine	Fondazione IRCCS San Gerardo dei Tintori, Monza	2019-10-21	Italy	Lombardy	ERS16211531	ST307	KPC-3	1	1	1	0	-	-	dfrA	sul2	1	4	Klebsiella phage 4 LV-2017	yes	8	3	32	0.125	0
04_II	573	Klebsiella pneumoniae	infection	urine	Humanitas Research Hospital, Rozzano	2020-08-01	Italy	Lombardy	ERS16211571	ST307	KPC-2	0	0	0	0	-	-	-	-	1	3		yes	8	2	1	0.5	0
05_I	573	Klebsiella pneumoniae	colonization	Abdomen-pelvis	Fondazione IRCCS San Gerardo dei Tintori, Monza	2019-10-23	Italy	Lombardy	ERS16211532	ST307	KPC-3	1	0	0	0	OmpK35-253aa	-	dfrA	-	1	4		yes	8	2	32	1	0
05_II	573	Klebsiella pneumoniae	colonization	other swab	Humanitas Research Hospital, Rozzano	2020-08-11	Italy	Lombardy	ERS16211572	ST307	KPC-2	1	1	0	0	-	-	dfrA	-	1	3		yes	16	1	4	0.5	1
06_I	573	Klebsiella pneumoniae	colonization	rectal swab	Fondazione IRCCS San Gerardo dei Tintori, Monza	2019-11-11	Italy	Lombardy	ERS16211533	ST45	KPC-3	0	0	1	0	-	-	dfrA	-	1	7	Klebsiella phage 4 LV-2017, Klebsiella phage ST16-OXA48phi5.4	yes	8	3	32	0.5	0
06_II	573	Klebsiella pneumoniae	infection	urine	Humanitas Research Hospital, Rozzano	2020-09-25	Italy	Lombardy	ERS16211573	ST307	KPC-2	1	1	0	0	-	-	dfrA	-	1	6		no					0
07_I	573	Klebsiella pneumoniae	infection	blood	Fondazione IRCCS San Gerardo dei Tintori, Monza	2019-11-30	Italy	Lombardy	ERS16211534	ST307	KPC-2	1	1	1	0	-	-	dfrA	-	1	3		yes	8	2	20	1	0
07_II	573	Klebsiella pneumoniae	colonization	urine	Humanitas Research Hospital, Rozzano	2021-01-29	Italy	Lombardy	ERS16211574	ST101	KPC-3	0	0	1	0	OmpK35-63aa;OmpK36TD	MgrB	dfrA	sul1	2	8	Klebsiella phage 4 LV-2017	no					5
08_I	573	Klebsiella pneumoniae	colonization	rectal swab	Fondazione IRCCS San Gerardo dei Tintori, Monza	2019-12-24	Italy	Lombardy	ERS16211535	ST307	KPC-2	1	1	1	0	-	-	dfrA	sul2	1	4	Klebsiella phage 4 LV-2017	yes	8	1.5	32	0.5	0
08_II	573	Klebsiella pneumoniae	colonization	urine	Humanitas Research Hospital, Rozzano	2021-02-03	Italy	Lombardy	ERS16211575	ST395	KPC-3	1	1	1	0	OmpK35-260aa	-	-	sul1	1	4	Klebsiella phage ST147-VIM1phi7.1, Klebsiella phage ST512-KPC3phi13.2	no					0
09_I	573	Klebsiella pneumoniae	infection	urine	Fondazione IRCCS San Gerardo dei Tintori, Monza	2019-12-29	Italy	Lombardy	ERS16211536	ST307	KPC-2	1	1	1	0	-	-	dfrA	-	1	4		yes	12	1	32	0.25	0
09_II	573	Klebsiella pneumoniae	infection	blood	Humanitas Research Hospital, Rozzano	2021-03-24	Italy	Lombardy	ERS16211576	ST307	KPC-2	1	1	0	0	-	-	dfrA	-	1	4		no					2
10_I	573	Klebsiella pneumoniae	infection	urine	Fondazione IRCCS San Gerardo dei Tintori, Monza	2020-10-23	Italy	Lombardy	ERS16211537	ST307	KPC-2	1	1	1	0	-	-	dfrA	-	1	5		yes	32	1.5	32	0.25	0
11_I	573	Klebsiella pneumoniae	colonization	rectal swab	Foundation IRCCS Ca' Granda Ospedale Maggiore Policlinico, Milano	2019-04-11	Italy	Lombardy	ERS16211538	ST101	KPC-2	0	0	1	0	OmpK35-63aa;OmpK36TD	-	-	-	2	6	Klebsiella phage 4 LV-2017	yes	32	4	2	2	0
11_II	573	Klebsiella pneumoniae	infection	blood	Humanitas Research Hospital, Rozzano	2021-04-01	Italy	Lombardy	ERS16211577	ST307	KPC-3	0	0	1	0	-	-	-	-	1	7	Klebsiella phage 4 LV-2017	no					0
12_I	573	Klebsiella pneumoniae	colonization	rectal swab	Foundation IRCCS Ca' Granda Ospedale Maggiore Policlinico, Milano	2019-03-30	Italy	Lombardy	ERS16211539	ST20	KPC-3	0	0	1	0	-	PmrB	-	-	1	8	Klebsiella phage ST437-OXA245phi4.1	no					4
12_II	573	Klebsiella pneumoniae	infection	Abdomen-pelvis	Humanitas Research Hospital, Rozzano	2021-04-07	Italy	Lombardy	ERS16211578	ST307	KPC-2	1	0	0	0	-	-	-	-	1	4		no					2
13_I	573	Klebsiella pneumoniae	colonization	urine	Foundation IRCCS Ca' Granda Ospedale Maggiore Policlinico, Milano	2019-04-01	Italy	Lombardy	ERS16211540	ST512	KPC-3	0	0	0	0	OmpK35-89aa;OmpK36GD	-	-	sul1	2	7	Klebsiella phage ST437-OXA245phi4.1, Klebsiella phage ST512-KPC3phi13.2	yes	32	8	2	2	0
13_II	573	Klebsiella pneumoniae	infection	blood	Humanitas Research Hospital, Rozzano	2021-04-03	Italy	Lombardy	ERS16211579	ST307	KPC-33	1	1	0	0	-	-	dfrA	-	1	2		yes	0.25	16	4	0.5	2
14_I	573	Klebsiella pneumoniae	colonization	rectal swab	Foundation IRCCS Ca' Granda Ospedale Maggiore Policlinico, Milano	2019-03-25	Italy	Lombardy	ERS16211541	ST307	KPC-2	1	1	0	0	-	-	dfrA	-	1	5		yes	32	2	2	2	0
14_II	573	Klebsiella pneumoniae	infection	blood	Humanitas Research Hospital, Rozzano	2021-04-24	Italy	Lombardy	ERS16211580	ST307	KPC-2	0	0	0	0	-	-	-	-	1	2		no					2
15_I	573	Klebsiella pneumoniae	colonization	rectal swab	Foundation IRCCS Ca' Granda Ospedale Maggiore Policlinico, Milano	2019-05-11	Italy	Lombardy	ERS16211542	ST512	KPC-3	0	0	0	0	OmpK35-89aa;OmpK36GD	-	dfrA	sul1	1	7	Klebsiella phage ST437-OXA245phi4.1	yes	32	2	4	2	0
15_II	573	Klebsiella pneumoniae	colonization	urine	Humanitas Research Hospital, Rozzano	2021-04-23	Italy	Lombardy	ERS16211581	ST307	KPC-2	1	1	0	0	-	-	dfrA	-	1	3		no					2
16_I	573	Klebsiella pneumoniae	colonization	rectal swab	Foundation IRCCS Ca' Granda Ospedale Maggiore Policlinico, Milano	2019-04-11	Italy	Lombardy	ERS16211543	ST258	KPC-2	0	0	1	0	OmpK35-89aa	-	-	-	1	3		yes	32	2	2	2	0
16_II	573	Klebsiella pneumoniae	colonization	other swab	Humanitas Research Hospital, Rozzano	2021-05-04	Italy	Lombardy	ERS16211582	ST101	KPC-3	0	0	0	0	OmpK35-63aa;OmpK36TD	MgrB	-	sul1	1	3	Klebsiella phage 4 LV-2017	yes	32	1	19	0.5	5
17_I	573	Klebsiella pneumoniae	colonization	rectal swab	Foundation IRCCS Ca' Granda Ospedale Maggiore Policlinico, Milano	2019-05-29	Italy	Lombardy	ERS16211544	ST512	KPC-3	0	1	0	0	OmpK35-89aa;OmpK36GD	MgrB	dfrA	sul2	1	3	Klebsiella phage ST512-KPC3phi13.2	yes	32	2	4	2	0
17_II	573	Klebsiella pneumoniae	infection	blood	Humanitas Research Hospital, Rozzano	2021-08-12	Italy	Lombardy	ERS16211583	ST101	KPC-3	0	0	0	0	OmpK35-63aa;OmpK36TD	MgrB	-	sul1	1	7	Klebsiella phage 4 LV-2017	yes	16	2	19	0.5	5
18_I	573	Klebsiella pneumoniae	colonization	rectal swab	Foundation IRCCS Ca' Granda Ospedale Maggiore Policlinico, Milano	2019-05-15	Italy	Lombardy	ERS16211545	ST307	KPC-2	0	1	1	0	-	-	dfrA	sul1;sul2	1	3		yes	16	2	2	2	0
18_II	573	Klebsiella pneumoniae	infection	blood	Humanitas Research Hospital, Rozzano	2021-09-06	Italy	Lombardy	ERS16211584	ST101	KPC-3	0	0	0	0	OmpK35-63aa;OmpK36TD	MgrB	-	sul1	1	6	Klebsiella phage 4 LV-2017	yes	64	16	19	<0.5	5
19_I	573	Klebsiella pneumoniae	colonization	respiratory sample	Foundation IRCCS Ca' Granda Ospedale Maggiore Policlinico, Milano	2019-05-08	Italy	Lombardy	ERS16211546	ST258	KPC-2	0	0	0	0	OmpK35-89aa	-	-	-	1	3	Klebsiella phage ST512-KPC3phi13.2	yes	16	2	2	2	0
19_II	573	Klebsiella pneumoniae	colonization	rectal swab	Foundation IRCCS Ca' Granda Ospedale Maggiore Policlinico, Milano	2020-09-19	Italy	Lombardy	ERS16211585	ST17	KPC-3	0	0	0	0	-	-	-	-	1	6	Klebsiella phage ST147-VIM1phi7.1, Klebsiella phage ST16-OXA48phi5.4	yes	16	2	2	2	0
20_I	573	Klebsiella pneumoniae	colonization	rectal swab	Foundation IRCCS Ca' Granda Ospedale Maggiore Policlinico, Milano	2019-04-30	Italy	Lombardy	ERS16211547	ST307	KPC-2	1	0	0	0	-	-	dfrA	sul1	1	5		yes	8	2	2	2	0
20_II	573	Klebsiella pneumoniae	infection	blood	Foundation IRCCS Ca' Granda Ospedale Maggiore Policlinico, Milano	2020-09-29	Italy	Lombardy	ERS16211586	ST1519	KPC-3	0	0	0	0	OmpK35-89aa;OmpK36GD	MgrB	-	sul1;sul2	3	2	Klebsiella phage ST437-OXA245phi4.1, Klebsiella phage ST512-KPC3phi13.2	yes	32	8	4	4	3
21_I	573	Klebsiella pneumoniae	colonization	rectal swab	Foundation IRCCS Ca' Granda Ospedale Maggiore Policlinico, Milano	2019-07-04	Italy	Lombardy	ERS16211548	ST20	KPC-3	0	0	1	0	-	PmrB	-	-	1	7	Klebsiella phage ST437-OXA245phi4.1	yes	16	2	4	2	4
21_II	573	Klebsiella pneumoniae	infection	blood	Foundation IRCCS Ca' Granda Ospedale Maggiore Policlinico, Milano	2020-10-11	Italy	Lombardy	ERS16211587	ST307	KPC-2	1	1	1	0	-	MgrB	dfrA	sul2	1	3	Klebsiella phage 4 LV-2017	yes	16	2	4	2	0
22_II	573	Klebsiella pneumoniae	infection	urine	Foundation IRCCS Ca' Granda Ospedale Maggiore Policlinico, Milano	2020-12-01	Italy	Lombardy	ERS16211588	ST307	KPC-2	1	1	1	0	-	MgrB	dfrA	sul2	1	3	Klebsiella phage 4 LV-2017	yes	16	2	2	4	0
23_I	573	Klebsiella pneumoniae	colonization	rectal swab	Foundation IRCCS Ca' Granda Ospedale Maggiore Policlinico, Milano	2019-06-20	Italy	Lombardy	ERS16211549	ST20	KPC-3	0	0	1	0	-	PmrB	-	-	1	2	Klebsiella phage ST437-OXA245phi4.1	yes	8	2	2	2	4
23_II	573	Klebsiella pneumoniae	colonization	rectal swab	Foundation IRCCS Ca' Granda Ospedale Maggiore Policlinico, Milano	2021-01-14	Italy	Lombardy	ERS16211589	ST35	KPC-3	0	0	1	0	-	-	-	-	1	2		yes	8	2	2	2	0
24_I	573	Klebsiella pneumoniae	colonization	respiratory sample	Foundation IRCCS Ca' Granda Ospedale Maggiore Policlinico, Milano	2019-06-27	Italy	Lombardy	ERS16211550	ST258	KPC-2	0	0	1	0	OmpK35-89aa	-	dfrA	sul1	1	8	Klebsiella phage ST512-KPC3phi13.2	yes	32	2	4	2	0
24_II	573	Klebsiella pneumoniae	infection	urine	Foundation IRCCS Ca' Granda Ospedale Maggiore Policlinico, Milano	2021-02-16	Italy	Lombardy	ERS16211590	ST37	KPC-3	0	1	1	0	-	-	dfrA	sul2	1	4	Klebsiella phage 4 LV-2017	yes	16	2	4	2	0
25_II	573	Klebsiella pneumoniae	colonization	rectal swab	Foundation IRCCS Ca' Granda Ospedale Maggiore Policlinico, Milano	2021-01-28	Italy	Lombardy	ERS16211591	ST15	KPC-3	1	1	1	0	-	-	dfrA	sul2	1	4		yes	16	2	4	2	0
26_I	573	Klebsiella pneumoniae	infection	blood	Foundation IRCCS Ca' Granda Ospedale Maggiore Policlinico, Milano	2019-07-23	Italy	Lombardy	ERS16211551	ST405	KPC-3	1	1	1	0	-	-	dfrA	sul2	1	7		yes	32	2	4	2	0
27_I	573	Klebsiella pneumoniae	colonization	rectal swab	Foundation IRCCS Ca' Granda Ospedale Maggiore Policlinico, Milano	2019-07-24	Italy	Lombardy	ERS16211552	ST307	KPC-2	1	1	0	0	-	-	dfrA	-	1	8		yes	16	2	2	2	0
27_II	573	Klebsiella pneumoniae	colonization	rectal swab	Foundation IRCCS Ca' Granda Ospedale Maggiore Policlinico, Milano	2021-04-09	Italy	Lombardy	ERS16211592	ST307	KPC-2	1	1	0	0	-	-	dfrA	-	1	5		yes	16	2	4	2	2
28_I	573	Klebsiella pneumoniae	colonization	rectal swab	Foundation IRCCS Ca' Granda Ospedale Maggiore Policlinico, Milano	2019-08-14	Italy	Lombardy	ERS16211553	ST2648	KPC-3	0	0	1	0	-	-	-	-	1	7		yes	8	2	2	2	0
29_I	573	Klebsiella pneumoniae	colonization	rectal swab	Foundation IRCCS Ca' Granda Ospedale Maggiore Policlinico, Milano	2019-08-16	Italy	Lombardy	ERS16211554	ST307	KPC-2	1	0	0	0	-	-	dfrA	sul1	1	4		yes	16	2	4	2	0
29_II	573	Klebsiella pneumoniae	colonization	rectal swab	Foundation IRCCS Ca' Granda Ospedale Maggiore Policlinico, Milano	2021-04-30	Italy	Lombardy	ERS16211593	ST147	KPC-2	0	1	1	1	OmpK35-89aa;OmpK36GD	-	dfrA	sul1;sul2	1	4	Klebsiella phage ST147-VIM1phi7.1	yes	32	8	4	2	0
30_I	573	Klebsiella pneumoniae	colonization	rectal swab	Foundation IRCCS Ca' Granda Ospedale Maggiore Policlinico, Milano	2019-10-03	Italy	Lombardy	ERS16211555	ST512	KPC-3	0	0	0	0	OmpK35-89aa;OmpK36GD	-	dfrA	sul1	1	4	Klebsiella phage ST437-OXA245phi4.1, Klebsiella phage ST512-KPC3phi13.2	yes	32	2	4	2	0
30_II	573	Klebsiella pneumoniae	colonization	rectal swab	Foundation IRCCS Ca' Granda Ospedale Maggiore Policlinico, Milano	2021-05-25	Italy	Lombardy	ERS16211594	ST512	KPC-3	0	0	1	0	OmpK35-89aa;OmpK36GD	-	dfrA	sul1	1	9	Klebsiella phage ST437-OXA245phi4.1, Klebsiella phage ST512-KPC3phi13.2	yes	32	4	4	2	0
31_II	573	Klebsiella pneumoniae	colonization	rectal swab	Foundation IRCCS Ca' Granda Ospedale Maggiore Policlinico, Milano	2021-06-07	Italy	Lombardy	ERS16211595	ST15	KPC-3	0	1	0	0	-	-	-	-	1	3		yes	16	2	4	2	0
32_I	573	Klebsiella pneumoniae	colonization	Abdomen-pelvis	Foundation IRCCS Ca' Granda Ospedale Maggiore Policlinico, Milano	2019-11-06	Italy	Lombardy	ERS16211556	ST512	KPC-3	0	0	1	0	OmpK35-89aa	MgrB	-	sul1	2	4	Klebsiella phage ST437-OXA245phi4.1, Klebsiella phage ST512-KPC3phi13.2	yes	32	4	4	4	0
32_II	573	Klebsiella pneumoniae	infection	blood	Foundation IRCCS Ca' Granda Ospedale Maggiore Policlinico, Milano	2021-06-21	Italy	Lombardy	ERS16211596	ST307	KPC-2	1	1	1	0	-	MgrB	dfrA	sul2	1	5	Klebsiella phage 4 LV-2017	yes	16	2	4	2	0
33_I	573	Klebsiella pneumoniae	colonization	rectal swab	Foundation IRCCS Ca' Granda Ospedale Maggiore Policlinico, Milano	2019-10-23	Italy	Lombardy	ERS16211557	ST512	KPC-3	0	0	1	0	OmpK35-89aa	MgrB	-	sul1	2	2	Klebsiella phage ST437-OXA245phi4.1, Klebsiella phage ST512-KPC3phi13.2	yes	32	8	4	4	0
33_II	573	Klebsiella pneumoniae	colonization	rectal swab	Foundation IRCCS Ca' Granda Ospedale Maggiore Policlinico, Milano	2021-06-20	Italy	Lombardy	ERS16211597	ST20	KPC-3	0	0	1	0	-	PmrB	-	-	1	3	Klebsiella phage ST437-OXA245phi4.1	yes	16	2	2	2	4
34_II	573	Klebsiella pneumoniae	infection	Abdomen-pelvis	Foundation IRCCS Ca' Granda Ospedale Maggiore Policlinico, Milano	2021-07-23	Italy	Lombardy	ERS16211598	ST2648	KPC-3	0	0	1	0	-	-	-	-	1	9		no					0
35_I	573	Klebsiella pneumoniae	colonization	rectal swab	Foundation IRCCS Ca' Granda Ospedale Maggiore Policlinico, Milano	2019-11-11	Italy	Lombardy	ERS16211558	ST1519	KPC-3	0	0	0	0	OmpK35-89aa;OmpK36GD	-	-	sul1;sul2	1	3	Klebsiella phage ST437-OXA245phi4.1, Klebsiella phage ST512-KPC3phi13.2	yes	32	4	4	2	3
35_II	573	Klebsiella pneumoniae	infection	urine	Foundation IRCCS Ca' Granda Ospedale Maggiore Policlinico, Milano	2021-07-02	Italy	Lombardy	ERS16211599	ST512	KPC-3	0	0	1	0	OmpK35-89aa;OmpK36GD	-	dfrA	sul1	1	5	Klebsiella phage ST437-OXA245phi4.1, Klebsiella phage ST512-KPC3phi13.2	yes	32	8	4	2	0
36_I	573	Klebsiella pneumoniae	colonization	rectal swab	Foundation IRCCS Ca' Granda Ospedale Maggiore Policlinico, Milano	2019-11-04	Italy	Lombardy	ERS16211559	ST20	KPC-3	0	0	1	0	-	PmrB	-	-	1	3	Klebsiella phage ST437-OXA245phi4.1	yes	16	2	4	2	4
36_II	573	Klebsiella pneumoniae	infection	respiratory sample	Foundation IRCCS Ca' Granda Ospedale Maggiore Policlinico, Milano	2021-07-24	Italy	Lombardy	ERS16211600	ST512	KPC-3	0	0	0	0	OmpK35-89aa;OmpK36GD	-	-	sul1	1	3	Klebsiella phage ST437-OXA245phi4.1, Klebsiella phage ST512-KPC3phi13.2	yes	32	2	2	2	0
37_I	573	Klebsiella pneumoniae	colonization	rectal swab	Foundation IRCCS Ca' Granda Ospedale Maggiore Policlinico, Milano	2019-01-07	Italy	Lombardy	ERS16211560	ST1519	KPC-3	0	0	0	0	OmpK35-89aa;OmpK36GD	-	-	sul1;sul2	1	5	Klebsiella phage ST437-OXA245phi4.1, Klebsiella phage ST512-KPC3phi13.2	yes	16	2	4	2	3
37_II	573	Klebsiella pneumoniae	colonization	rectal swab	Foundation IRCCS Ca' Granda Ospedale Maggiore Policlinico, Milano	2021-07-27	Italy	Lombardy	ERS16211601	ST101	KPC-2	0	0	1	0	OmpK35-63aa;OmpK36TD	-	-	-	1	1	Klebsiella phage 4 LV-2017	yes	32	2	2	2	0
38_I	573	Klebsiella pneumoniae	colonization	rectal swab	Foundation IRCCS Ca' Granda Ospedale Maggiore Policlinico, Milano	2019-12-05	Italy	Lombardy	ERS16211561	ST512	KPC-3	0	0	0	0	OmpK35-89aa;OmpK36GD	-	dfrA	sul1	1	8	Klebsiella phage ST437-OXA245phi4.1, Klebsiella phage ST512-KPC3phi13.2	yes	32	2	4	2	0
38_II	573	Klebsiella pneumoniae	infection	blood	Foundation IRCCS Ca' Granda Ospedale Maggiore Policlinico, Milano	2021-07-29	Italy	Lombardy	ERS16211602	ST258	KPC-2	0	0	1	0	OmpK35-89aa	-	dfrA	sul1	1	3	Klebsiella phage ST512-KPC3phi13.2	yes	32	2	4	2	0
39_I	573	Klebsiella pneumoniae	colonization	rectal swab	Foundation IRCCS Ca' Granda Ospedale Maggiore Policlinico, Milano	2019-12-09	Italy	Lombardy	ERS16211562	ST512	KPC-3	0	0	0	0	OmpK35-89aa;OmpK36GD	-	dfrA	sul1	3	6	Klebsiella phage ST437-OXA245phi4.1	yes	32	2	4	2	0
39_II	573	Klebsiella pneumoniae	infection	Abdomen-pelvis	Foundation IRCCS Ca' Granda Ospedale Maggiore Policlinico, Milano	2021-07-30	Italy	Lombardy	ERS16211603	ST2648	KPC-3	0	0	1	0	-	-	-	-	1	2		yes	16	2	4	2	0
40_I	573	Klebsiella pneumoniae	colonization	rectal swab	Foundation IRCCS Ca' Granda Ospedale Maggiore Policlinico, Milano	2019-12-14	Italy	Lombardy	ERS16211563	ST20	KPC-3	0	0	1	0	-	PmrB	-	-	1	3	Klebsiella phage ST437-OXA245phi4.1	no					4
40_II	573	Klebsiella pneumoniae	colonization	other swab	Foundation IRCCS Ca' Granda Ospedale Maggiore Policlinico, Milano	2021-08-11	Italy	Lombardy	ERS16211604	ST258	KPC-2	0	0	0	0	OmpK35-89aa	-	dfrA	sul1;sul2	1	6	Klebsiella phage ST512-KPC3phi13.2	yes	32	2	4	2	0
41_I	573	Klebsiella pneumoniae	colonization	rectal swab	Foundation IRCCS Ca' Granda Ospedale Maggiore Policlinico, Milano	2020-01-10	Italy	Lombardy	ERS16211564	ST20	KPC-3	0	0	1	0	-	PmrB	-	-	1	2	Klebsiella phage ST437-OXA245phi4.1	yes	8	2	2	4	4
41_II	573	Klebsiella pneumoniae	colonization	rectal swab	Foundation IRCCS Ca' Granda Ospedale Maggiore Policlinico, Milano	2021-08-19	Italy	Lombardy	ERS16211605	ST20	KPC-3	0	0	1	0	-	PmrB	-	-	1	5	Klebsiella phage ST437-OXA245phi4.1	yes	16	2	2	2	4
42_I	573	Klebsiella pneumoniae	colonization	rectal swab	Foundation IRCCS Ca' Granda Ospedale Maggiore Policlinico, Milano	2019-01-07	Italy	Lombardy	ERS16211565	ST20	KPC-3	0	0	1	0	-	PmrB	-	-	1	1	Klebsiella phage ST437-OXA245phi4.1	yes	16	2	2	4	4
42_II	573	Klebsiella pneumoniae	infection	urine	Foundation IRCCS Ca' Granda Ospedale Maggiore Policlinico, Milano	2021-08-28	Italy	Lombardy	ERS16211606	ST20	KPC-3	0	0	1	0	-	PmrB	-	-	1	7	Klebsiella phage ST437-OXA245phi4.1	yes	16	2	4	2	4
43_I	573	Klebsiella pneumoniae	colonization	rectal swab	Foundation IRCCS Ca' Granda Ospedale Maggiore Policlinico, Milano	2019-01-09	Italy	Lombardy	ERS16211566	ST45	KPC-3	0	0	1	0	-	-	-	-	1	4	Klebsiella phage ST16-OXA48phi5.4	yes	8	2	2	2	0
43_II	573	Klebsiella pneumoniae	colonization	urine	Humanitas Research Hospital, Rozzano	2021-01-16	Italy	Lombardy	ERS16211607	ST307	KPC-2	1	1	1	0	-	-	dfrA	-	1	4		no					0
44_I	573	Klebsiella pneumoniae	colonization	rectal swab	Foundation IRCCS Ca' Granda Ospedale Maggiore Policlinico, Milano	2020-02-17	Italy	Lombardy	ERS16211567	ST20	KPC-3	0	0	1	0	-	PmrB	-	-	1	5	Klebsiella phage ST437-OXA245phi4.1	yes	16	2	2	2	4
44_II	573	Klebsiella pneumoniae	colonization	urine	Humanitas Research Hospital, Rozzano	2021-02-06	Italy	Lombardy	ERS16211608	ST307	KPC-2	1	1	0	0	-	-	dfrA	-	1	5		no					2
45_I	573	Klebsiella pneumoniae	infection	Abdomen-pelvis	Foundation IRCCS Ca' Granda Ospedale Maggiore Policlinico, Milano	2020-02-10	Italy	Lombardy	ERS16211568	ST307	KPC-2	1	1	1	0	-	-	dfrA	-	1	7		yes	16	2	2	2	0
45_II	573	Klebsiella pneumoniae	infection	urine	Humanitas Research Hospital, Rozzano	2021-04-01	Italy	Lombardy	ERS16211609	ST101	KPC-3	0	0	0	0	OmpK35-63aa;OmpK36TD	MgrB	-	sul1	1	3	Klebsiella phage 4 LV-2017	no					5
46_II	573	Klebsiella pneumoniae	colonization	urine	Humanitas Research Hospital, Rozzano	2021-04-02	Italy	Lombardy	ERS16211610	ST307	KPC-2	1	1	0	0	-	-	dfrA	-	1	2		no					2
47_II	573	Klebsiella pneumoniae	colonization	other swab	Humanitas Research Hospital, Rozzano	2021-05-04	Italy	Lombardy	ERS16211611	ST307	KPC-2	1	1	1	0	-	-	dfrA	sul2	1	2		yes	32	0.5	4	0.5	1
48_II	573	Klebsiella pneumoniae	infection	blood	Humanitas Research Hospital, Rozzano	2021-09-17	Italy	Lombardy	ERS16211612	ST307	KPC-2	1	1	0	0	-	-	dfrA	-	1	7		yes	16	0.25	1	0.5	2
49_II	573	Klebsiella pneumoniae	colonization	urine	Humanitas Research Hospital, Rozzano	2021-10-14	Italy	Lombardy	ERS16211613	ST307	KPC-2	0	1	0	0	-	-	dfrA	-	1	4		yes	16	1	2	0.5	2
50_II	573	Klebsiella pneumoniae	infection	blood	Humanitas Research Hospital, Rozzano	2021-10-20	Italy	Lombardy	ERS16211614	ST307	KPC-2	1	1	1	0	-	-	dfrA	-	1	5		yes	16	0.25	1	0.5	0
